# Supplementary material for: Identification of miRNAs and Their Response to Cold Stress in Astragalus Membranaceus
Source: Biomolecules. 2019 May 10;9(5):182. doi: 10.3390/biom9050182 (PMC6572118; doi:10.3390/biom9050182)
Supplement: Supplementary file 1 [file biomolecules-09-00182-s001.zip]

Archive with 7 entries (7 files):
- Table S5.docx
- Table S6_and_S7.xlsx
- Fig_S1_S2_S3.docx
- Table S1.docx
- Table S2 .docx
- Table S3.docx
- Table S4.docx
