# Supplementary material for: Identification of miRNAs and Their Response to Cold Stress in Astragalus Membranaceus
Source: Biomolecules. 2019 May 10;9(5):182. doi: 10.3390/biom9050182 (PMC6572118; doi:10.3390/biom9050182)
Supplement: Supplementary file 1 [file biomolecules-09-00182-s001.zip › Table S6_and_S7.xlsx]

## Sheet: S4 Targets of conserved miRNAs
Table S6 Targets of the conserved miRNA in A. membranaceus
miRNA_Acc.	Target transcript ID	Arabidopsis homologue	Description in TAIR10	Expectation
ame-miR1511-1	comp6474_c0_seq1	AT4G15180.1	SDG2, ATXR3 | SET domain protein 2	2.5
ame-miR1514-1	comp14330_c0_seq1	AT5G04740.1	ACT domain-containing protein	3
ame-miR1514-1	comp15128_c0_seq1	AT3G61110.1	ARS27A, RS27A | ribosomal protein S27	3
ame-miR1514-1	comp18413_c0_seq1			2.5
ame-miR1514-1	comp18665_c0_seq2	AT1G65840.1	ATPAO4, PAO4 | polyamine oxidase 4	3
ame-miR1514-1	comp187910_c0_seq1			3
ame-miR1514-1	comp19588_c0_seq1	AT2G47710.1	Adenine nucleotide alpha hydrolases-like superfamily protein	3
ame-miR1514-1	comp19589_c0_seq1	AT1G17980.2	PAPS1 | poly(A) polymerase 1	3
ame-miR1514-1	comp19784_c0_seq1	AT2G05170.1	ATVPS11, VPS11 | vacuolar protein sorting 11	2.5
ame-miR1514-1	comp20385_c0_seq1	AT5G20420.1	CHR42	3
ame-miR1514-1	comp21089_c0_seq1	AT5G62570.2	Calmodulin binding protein-like	3
ame-miR1514-1	comp22236_c0_seq13	AT4G36860.1	LIM domain-containing protein	3
ame-miR1514-1	comp222372_c0_seq1			3
ame-miR1514-1	comp22475_c0_seq2	AT5G42620.2	metalloendopeptidases;zinc ion binding	3
ame-miR1514-1	comp293242_c0_seq1			3
ame-miR1514-1	comp3498_c0_seq1			3
ame-miR1514-1	comp4281_c0_seq1	AT3G24750.1	unknown protein; Has 25 Blast hits to 25 proteins in 12 species: Archae - 0; Bacteria - 8; Metazoa - 2; Fungi - 0; Plants - 15; Viruses - 0; Other Eukaryotes - 0 (source: NCBI BLink).	3
ame-miR1514-1	comp4559_c0_seq1	AT4G11980.1	ATNUDT14, ATNUDX14, NUDX14 | nudix hydrolase homolog 14	3
ame-miR1514-1	comp55632_c0_seq1	AT5G48720.2	XRI, XRI1 | x-ray induced transcript 1	2.5
ame-miR1514-1	comp74624_c0_seq1			3
ame-miR1514-1	comp7537_c0_seq1			3
ame-miR1514-2	comp13280_c0_seq1	AT5G58350.1	WNK4, ZIK2 | with no lysine (K) kinase 4	3
ame-miR1514-2	comp17869_c0_seq2	AT5G65360.1	Histone superfamily protein	2.5
ame-miR1514-2	comp18320_c0_seq1	AT2G38840.1	Guanylate-binding family protein	2.5
ame-miR1514-2	comp187910_c0_seq1			2.5
ame-miR1514-2	comp19516_c0_seq1	AT2G46550.1	unknown protein; BEST Arabidopsis thaliana protein match is: unknown protein (TAIR:AT1G01240.3); Has 72 Blast hits to 68 proteins in 13 species: Archae - 0; Bacteria - 0; Metazoa - 1; Fungi - 0; Plants - 71; Viruses - 0; Other Eukaryotes - 0 (source: NCBI BLink).	3
ame-miR1514-2	comp19588_c0_seq1	AT2G47710.1	Adenine nucleotide alpha hydrolases-like superfamily protein	3
ame-miR1514-2	comp21089_c0_seq1	AT5G62570.2	Calmodulin binding protein-like	3
ame-miR1514-2	comp21282_c0_seq3	AT1G20200.1	EMB2719, HAP15 | PAM domain (PCI/PINT associated module) protein	3
ame-miR1514-2	comp22106_c0_seq1	AT5G44240.2	ALA2 | aminophospholipid ATPase 2	2.5
ame-miR1514-2	comp22510_c0_seq1	AT3G01600.1	anac044, NAC044 | NAC domain containing protein 44	3
ame-miR1514-2	comp74624_c0_seq1			2.5
ame-miR1514-2	comp7537_c0_seq1	AT3G04080.1	ATAPY1, APY1 | apyrase 1	3
ame-miR1514-2	comp9658_c0_seq1	AT2G45490.1	AtAUR3, AUR3 | ataurora3	3
ame-miR1514-3	comp18544_c0_seq3	AT2G17030.1	F-box family protein with a domain of unknown function (DUF295)	2.5
ame-miR1514-3	comp7312_c0_seq1			2.5
ame-miR1514-3	comp8582_c0_seq1	AT2G44290.1	Bifunctional inhibitor/lipid-transfer protein/seed storage 2S albumin superfamily protein	2.5
ame-miR1515-1	comp104280_c0_seq1			3
ame-miR1515-1	comp11987_c0_seq1	AT2G26840.1	unknown protein; FUNCTIONS IN: molecular_function unknown; INVOLVED IN: biological_process unknown; LOCATED IN: chloroplast; BEST Arabidopsis thaliana protein match is: unknown protein (TAIR:AT3G43910.1)	3
ame-miR1515-1	comp150098_c0_seq1			2
ame-miR1515-1	comp15495_c0_seq1	AT3G15610.1	Transducin/WD40 repeat-like superfamily protein	3
ame-miR1515-1	comp15540_c0_seq1			2.5
ame-miR1515-1	comp16551_c0_seq1	AT1G30870.1	Peroxidase superfamily protein	3
ame-miR1515-1	comp19291_c0_seq1	AT1G44910.1	ATPRP40A, PRP40A | pre-mRNA-processing protein 40A	2
ame-miR1515-1	comp21132_c0_seq2	AT1G80500.1	SNARE-like superfamily protein	3
ame-miR1515-1	comp4124_c0_seq1	AT2G01440.1	DEAD/DEAH box RNA helicase family protein	2.5
ame-miR1515-1	comp4937_c0_seq1	AT3G60900.1	FLA10 | FASCICLIN-like arabinogalactan-protein 10	2.5
ame-miR1515-1	comp6320_c0_seq1	AT5G15900.1	TBL19 | TRICHOME BIREFRINGENCE-LIKE 19	3
ame-miR1515-1	comp81656_c0_seq1	AT1G68810.1	basic helix-loop-helix (bHLH) DNA-binding superfamily protein	3
ame-miR1515-1	comp86488_c0_seq1			3
ame-miR156-1	comp120857_c0_seq1			0
ame-miR156-1	comp17111_c0_seq2	AT2G37170.1	PIP2B, PIP2;2 | plasma membrane intrinsic protein 2	3
ame-miR156-1	comp22784_c0_seq1	AT2G18440.2	GENE WITH UNSTABLE TRANSCRIPT 15, GUT15，Encodes a noncoding RNA, a member of an emerging class of transcripts that lack significant open reading frames and encode RNA as their final product.	2.5
ame-miR156-1	comp34003_c0_seq1			2
ame-miR156-1	comp3508_c0_seq1			3
ame-miR156-1	comp39826_c0_seq1			3
ame-miR156-1	comp4838_c0_seq2			2.5
ame-miR156-1	comp64451_c0_seq1	AT3G21510.1	AHP1 | histidine-containing phosphotransmitter 1	3
ame-miR156-10	comp11016_c0_seq1	AT1G13340.1	Regulator of Vps4 activity in the MVB pathway protein	3
ame-miR156-10	comp11690_c0_seq1	AT3G15190.1	chloroplast 30S ribosomal protein S20, putative	2
ame-miR156-10	comp120857_c0_seq1			2
ame-miR156-10	comp13979_c0_seq1			3
ame-miR156-10	comp15345_c0_seq1	AT1G51130.1	Nse4, component of Smc5/6 DNA repair complex	3
ame-miR156-10	comp156047_c0_seq1	AT5G55760.1	SRT1 | sirtuin 1	2.5
ame-miR156-10	comp175035_c0_seq1			3
ame-miR156-10	comp18877_c0_seq2	AT5G47550.1	Cystatin/monellin superfamily protein	3
ame-miR156-10	comp21309_c0_seq3			3
ame-miR156-10	comp22065_c0_seq1	AT2G39445.1	Phosphatidylinositol N-acetylglucosaminyltransferase, GPI19/PIG-P subunit	3
ame-miR156-10	comp221783_c0_seq1	AT1G48720.1	unknown protein; Has 229 Blast hits to 229 proteins in 10 species: Archae - 0; Bacteria - 0; Metazoa - 1; Fungi - 0; Plants - 228; Viruses - 0; Other Eukaryotes - 0 (source: NCBI BLink).	3
ame-miR156-10	comp27326_c0_seq1	AT3G25070.1	RIN4 | RPM1 interacting protein 4	2
ame-miR156-10	comp34003_c0_seq1			1
ame-miR156-10	comp4682_c0_seq1	AT1G28200.1	FIP1 | FH interacting protein 1	3
ame-miR156-10	comp85140_c0_seq1	AT4G11080.1	HMG (high mobility group) box protein	3
ame-miR156-10	comp89586_c0_seq1	AT4G24670.2	TAR2 | tryptophan aminotransferase related 2	3
ame-miR156-10	comp95107_c0_seq1			3
ame-miR156-11	comp120857_c0_seq1			0
ame-miR156-11	comp17216_c0_seq1	AT3G08960.1	ARM repeat superfamily protein	3
ame-miR156-11	comp21234_c0_seq2	AT3G06340.3	DNAJ heat shock N-terminal domain-containing protein	3
ame-miR156-11	comp22058_c0_seq1	AT1G27770.1	ACA1, PEA1 | autoinhibited Ca2+-ATPase 1	2.5
ame-miR156-11	comp34003_c0_seq1			2
ame-miR156-11	comp39826_c0_seq1			3
ame-miR156-11	comp4153_c0_seq1			3
ame-miR156-11	comp64451_c0_seq1	AT3G21510.1	AHP1 | histidine-containing phosphotransmitter 1	3
ame-miR156-12	comp120857_c0_seq1			0.5
ame-miR156-12	comp22784_c0_seq1	AT2G18440.2	GENE WITH UNSTABLE TRANSCRIPT 15, GUT15，Encodes a noncoding RNA, a member of an emerging class of transcripts that lack significant open reading frames and encode RNA as their final product.	3
ame-miR156-12	comp34003_c0_seq1			2.5
ame-miR156-12	comp4838_c0_seq2			3
ame-miR156-13	comp120857_c0_seq1			1
ame-miR156-13	comp22784_c0_seq1	AT2G18440.2	GENE WITH UNSTABLE TRANSCRIPT 15, GUT15，Encodes a noncoding RNA, a member of an emerging class of transcripts that lack significant open reading frames and encode RNA as their final product.	2
ame-miR156-13	comp34003_c0_seq1			2
ame-miR156-13	comp360011_c0_seq1			3
ame-miR156-13	comp39826_c0_seq1			3
ame-miR156-13	comp4838_c0_seq2			2
ame-miR156-13	comp87765_c0_seq1	AT3G01680.1	CONTAINS InterPro DOMAIN/s: Mediator complex subunit Med28 (InterPro:IPR021640); BEST Arabidopsis thaliana protein match is: unknown protein (TAIR:AT3G01670.1); Has 122 Blast hits to 112 proteins in 13 species: Archae - 0; Bacteria - 0; Metazoa - 0; Fungi - 0; Plants - 122; Viruses - 0; Other Eukaryotes - 0 (source: NCBI BLink).	3
ame-miR156-14	comp120857_c0_seq1			0.5
ame-miR156-14	comp156047_c0_seq1	AT5G55760.1	SRT1 | sirtuin 1	3
ame-miR156-14	comp175035_c0_seq1			3
ame-miR156-14	comp21234_c0_seq2	AT3G06340.3	DNAJ heat shock N-terminal domain-containing protein	2.5
ame-miR156-14	comp22066_c0_seq4	AT3G51100.2	unknown protein; Has 35333 Blast hits to 34131 proteins in 2444 species: Archae - 798; Bacteria - 22429; Metazoa - 974; Fungi - 991; Plants - 531; Viruses - 0; Other Eukaryotes - 9610 (source: NCBI BLink).	3
ame-miR156-14	comp22784_c0_seq1	AT2G18440.2	GENE WITH UNSTABLE TRANSCRIPT 15, GUT15，Encodes a noncoding RNA, a member of an emerging class of transcripts that lack significant open reading frames and encode RNA as their final product.	3
ame-miR156-14	comp24473_c0_seq1	AT1G53160.1	SPL4 | squamosa promoter binding protein-like 4	2.5
ame-miR156-14	comp34003_c0_seq1			2.5
ame-miR156-14	comp39826_c0_seq1			3
ame-miR156-14	comp4153_c0_seq1			3
ame-miR156-14	comp4838_c0_seq2			3
ame-miR156-15	comp105671_c0_seq1			2.5
ame-miR156-15	comp120857_c0_seq1			1
ame-miR156-15	comp24473_c0_seq1	AT1G53160.1	SPL4 | squamosa promoter binding protein-like 4	2.5
ame-miR156-15	comp34003_c0_seq1			3
ame-miR156-15	comp39826_c0_seq1			2
ame-miR156-16	comp120857_c0_seq1			0.5
ame-miR156-16	comp22784_c0_seq1	AT2G18440.2	GENE WITH UNSTABLE TRANSCRIPT 15, GUT15，Encodes a noncoding RNA, a member of an emerging class of transcripts that lack significant open reading frames and encode RNA as their final product.	3
ame-miR156-16	comp34003_c0_seq1			2.5
ame-miR156-16	comp4838_c0_seq2			3
ame-miR156-17	comp105541_c0_seq1			3
ame-miR156-17	comp10650_c0_seq1			3
ame-miR156-17	comp120857_c0_seq1			2.5
ame-miR156-17	comp15345_c0_seq1	AT1G51130.1	Nse4, component of Smc5/6 DNA repair complex	3
ame-miR156-17	comp19994_c0_seq2	AT2G14530.1	TBL13 | TRICHOME BIREFRINGENCE-LIKE 13	3
ame-miR156-17	comp21173_c0_seq1	AT3G48470.1	EMB2423 | embryo defective 2423	2.5
ame-miR156-17	comp22578_c0_seq20	AT5G16280.2	Tetratricopeptide repeat (TPR)-like superfamily protein	3
ame-miR156-17	comp22578_c0_seq37			3
ame-miR156-17	comp22578_c0_seq4	AT5G16280.2	Tetratricopeptide repeat (TPR)-like superfamily protein	3
ame-miR156-17	comp22578_c0_seq41	AT5G16280.2	Tetratricopeptide repeat (TPR)-like superfamily protein	3
ame-miR156-17	comp22578_c0_seq42			3
ame-miR156-17	comp22578_c0_seq5			3
ame-miR156-17	comp22578_c0_seq50	AT5G16280.2	Tetratricopeptide repeat (TPR)-like superfamily protein	3
ame-miR156-17	comp22578_c0_seq56			3
ame-miR156-17	comp22578_c0_seq58	AT5G16280.1	Tetratricopeptide repeat (TPR)-like superfamily protein	3
ame-miR156-17	comp22578_c0_seq8			3
ame-miR156-17	comp22578_c0_seq9			3
ame-miR156-17	comp34003_c0_seq1			0.5
ame-miR156-17	comp4387_c0_seq1			2.5
ame-miR156-17	comp95107_c0_seq1			2.5
ame-miR156-17	comp9589_c0_seq1	AT5G64440.1	AtFAAH, FAAH | fatty acid amide hydrolase	3
ame-miR156-18	comp11690_c0_seq1	AT3G15190.1	chloroplast 30S ribosomal protein S20, putative	3
ame-miR156-18	comp120857_c0_seq1			2
ame-miR156-18	comp15362_c0_seq1	AT4G18250.1	receptor serine/threonine kinase, putative	2.5
ame-miR156-18	comp27326_c0_seq1	AT3G25070.1	RIN4 | RPM1 interacting protein 4	3
ame-miR156-18	comp34003_c0_seq1			1
ame-miR156-18	comp9343_c0_seq2	AT3G45300.1	IVD, ATIVD, IVDH | isovaleryl-CoA-dehydrogenase	3
ame-miR156-18	comp95107_c0_seq1			3
ame-miR156-19	comp1060_c0_seq1			3
ame-miR156-19	comp11690_c0_seq1	AT3G15190.1	chloroplast 30S ribosomal protein S20, putative	3
ame-miR156-19	comp120857_c0_seq1			2
ame-miR156-19	comp15362_c0_seq1	AT4G18250.1	receptor serine/threonine kinase, putative	3
ame-miR156-19	comp20953_c0_seq1	AT3G56940.1	CRD1, CHL27, ACSF | dicarboxylate diiron protein, putative (Crd1)	3
ame-miR156-19	comp20953_c0_seq2	AT3G56940.1	CRD1, CHL27, ACSF | dicarboxylate diiron protein, putative (Crd1)	3
ame-miR156-19	comp22156_c0_seq1	AT1G14670.1	Endomembrane protein 70 protein family	3
ame-miR156-19	comp22578_c0_seq13			2.5
ame-miR156-19	comp22578_c0_seq18			2.5
ame-miR156-19	comp22578_c0_seq20	AT5G16280.2	Tetratricopeptide repeat (TPR)-like superfamily protein	2.5
ame-miR156-19	comp22578_c0_seq37			2.5
ame-miR156-19	comp22578_c0_seq4	AT5G16280.2	Tetratricopeptide repeat (TPR)-like superfamily protein	2.5
ame-miR156-19	comp22578_c0_seq41	AT5G16280.2	Tetratricopeptide repeat (TPR)-like superfamily protein	2.5
ame-miR156-19	comp22578_c0_seq42			2.5
ame-miR156-19	comp22578_c0_seq5			2.5
ame-miR156-19	comp22578_c0_seq50	AT5G16280.2	Tetratricopeptide repeat (TPR)-like superfamily protein	2.5
ame-miR156-19	comp22578_c0_seq56			2.5
ame-miR156-19	comp22578_c0_seq58	AT5G16280.1	Tetratricopeptide repeat (TPR)-like superfamily protein	2.5
ame-miR156-19	comp22578_c0_seq8			2.5
ame-miR156-19	comp22578_c0_seq9			2.5
ame-miR156-19	comp27326_c0_seq1	AT3G25070.1	RIN4 | RPM1 interacting protein 4	3
ame-miR156-19	comp34003_c0_seq1			0
ame-miR156-19	comp4816_c1_seq4	AT5G28010.1	Polyketide cyclase/dehydrase and lipid transport superfamily protein	3
ame-miR156-19	comp5044_c0_seq1	AT4G39090.1	RD19, RD19A | Papain family cysteine protease	3
ame-miR156-19	comp6260_c0_seq1	AT3G49260.2	iqd21 | IQ-domain 21	3
ame-miR156-19	comp8369_c0_seq1	AT1G48090.1	calcium-dependent lipid-binding family protein	3
ame-miR156-19	comp95107_c0_seq1			2
ame-miR156-19	comp9589_c0_seq1	AT5G64440.1	AtFAAH, FAAH | fatty acid amide hydrolase	2.5
ame-miR156-2	comp120857_c0_seq1			1
ame-miR156-2	comp13159_c0_seq1	AT1G70300.1	KUP6 | K+ uptake permease 6	3
ame-miR156-2	comp21309_c0_seq3			2.5
ame-miR156-2	comp21354_c1_seq1	AT5G56950.1	NFA03, NFA3, NAP1;3 | nucleosome assembly protein 1;3	3
ame-miR156-2	comp21354_c1_seq2	AT5G56950.1	NFA03, NFA3, NAP1;3 | nucleosome assembly protein 1;3	3
ame-miR156-2	comp21511_c0_seq1	AT2G26530.2	AR781 | Protein of unknown function (DUF1645)	2.5
ame-miR156-2	comp22648_c0_seq3	AT2G39130.1	Transmembrane amino acid transporter family protein	2.5
ame-miR156-2	comp22648_c0_seq6	AT2G39130.1	Transmembrane amino acid transporter family protein	2.5
ame-miR156-2	comp22648_c0_seq8	AT2G39130.1	Transmembrane amino acid transporter family protein	2.5
ame-miR156-2	comp22648_c0_seq9	AT2G39130.1	Transmembrane amino acid transporter family protein	2.5
ame-miR156-2	comp22720_c1_seq10	AT1G20980.1	SPL14, FBR6, SPL1R2, ATSPL14 | squamosa promoter binding protein-like 14	2.5
ame-miR156-2	comp22784_c0_seq1	AT2G18440.2	GENE WITH UNSTABLE TRANSCRIPT 15, GUT15，Encodes a noncoding RNA, a member of an emerging class of transcripts that lack significant open reading frames and encode RNA as their final product.	3
ame-miR156-2	comp24473_c0_seq1	AT1G53160.1	SPL4 | squamosa promoter binding protein-like 4	2.5
ame-miR156-2	comp34003_c0_seq1			1
ame-miR156-2	comp39826_c0_seq1			3
ame-miR156-2	comp4682_c0_seq1	AT1G28200.1	FIP1 | FH interacting protein 1	2.5
ame-miR156-2	comp4838_c0_seq2			3
ame-miR156-2	comp503900_c0_seq1			3
ame-miR156-20	comp17180_c0_seq1	AT5G50570.2	SPL13A, SPL13 | Squamosa promoter-binding protein-like (SBP domain) transcription factor family protein	3
ame-miR156-20	comp19805_c0_seq1	AT2G33810.1	SPL3 | squamosa promoter binding protein-like 3	3
ame-miR156-20	comp22267_c0_seq2	AT5G57110.2	ACA8, AT-ACA8 | autoinhibited Ca2+ -ATPase, isoform 8	3
ame-miR156-20	comp76068_c0_seq1	AT4G33840.1	Glycosyl hydrolase family 10 protein	3
ame-miR156-20	comp86337_c0_seq1			3
ame-miR156-21	comp104328_c0_seq1	AT4G13730.3	Ypt/Rab-GAP domain of gyp1p superfamily protein	3
ame-miR156-21	comp11690_c0_seq1	AT3G15190.1	chloroplast 30S ribosomal protein S20, putative	2.5
ame-miR156-21	comp120857_c0_seq1			1
ame-miR156-21	comp12978_c0_seq1	AT1G15760.1	Sterile alpha motif (SAM) domain-containing protein	3
ame-miR156-21	comp13159_c0_seq1	AT1G70300.1	KUP6 | K+ uptake permease 6	2.5
ame-miR156-21	comp156047_c0_seq1	AT5G55760.1	SRT1 | sirtuin 1	3
ame-miR156-21	comp1816_c0_seq1	AT5G42180.1	Peroxidase superfamily protein	3
ame-miR156-21	comp20391_c0_seq2	AT5G20420.1	CHR42	3
ame-miR156-21	comp20391_c0_seq4	AT5G20420.1	CHR42	3
ame-miR156-21	comp21354_c1_seq1	AT5G56950.1	NFA03, NFA3, NAP1;3 | nucleosome assembly protein 1;3	2.5
ame-miR156-21	comp22720_c1_seq5	AT1G20980.1	SPL14, FBR6, SPL1R2, ATSPL14 | squamosa promoter binding protein-like 14	3
ame-miR156-21	comp24473_c0_seq1	AT1G53160.1	SPL4 | squamosa promoter binding protein-like 4	2.5
ame-miR156-21	comp27326_c0_seq1	AT3G25070.1	RIN4 | RPM1 interacting protein 4	2.5
ame-miR156-21	comp34003_c0_seq1			1
ame-miR156-21	comp39826_c0_seq1			3
ame-miR156-21	comp95107_c0_seq1			3
ame-miR156-3	comp1060_c0_seq1			3
ame-miR156-3	comp11690_c0_seq1	AT3G15190.1	chloroplast 30S ribosomal protein S20, putative	3
ame-miR156-3	comp120857_c0_seq1			2
ame-miR156-3	comp15362_c0_seq1	AT4G18250.1	receptor serine/threonine kinase, putative	3
ame-miR156-3	comp20953_c0_seq1	AT3G56940.1	CRD1, CHL27, ACSF | dicarboxylate diiron protein, putative (Crd1)	3
ame-miR156-3	comp20953_c0_seq2	AT3G56940.1	CRD1, CHL27, ACSF | dicarboxylate diiron protein, putative (Crd1)	3
ame-miR156-3	comp22156_c0_seq1	AT1G14670.1	Endomembrane protein 70 protein family	3
ame-miR156-3	comp22578_c0_seq7	AT5G16280.1	Tetratricopeptide repeat (TPR)-like superfamily protein	2.5
ame-miR156-3	comp27326_c0_seq1	AT3G25070.1	RIN4 | RPM1 interacting protein 4	3
ame-miR156-3	comp34003_c0_seq1			0
ame-miR156-3	comp4816_c1_seq4	AT5G28010.1	Polyketide cyclase/dehydrase and lipid transport superfamily protein	3
ame-miR156-3	comp5044_c0_seq1	AT4G39090.1	RD19, RD19A | Papain family cysteine protease	3
ame-miR156-3	comp6260_c0_seq1	AT3G49260.2	iqd21 | IQ-domain 21	3
ame-miR156-3	comp8369_c0_seq1	AT1G48090.1	calcium-dependent lipid-binding family protein	3
ame-miR156-3	comp95107_c0_seq1			2
ame-miR156-3	comp9589_c0_seq1	AT5G64440.1	AtFAAH, FAAH | fatty acid amide hydrolase	2.5
ame-miR156-4	comp120857_c0_seq1			2
ame-miR156-4	comp124081_c0_seq1			3
ame-miR156-4	comp20953_c0_seq1	AT3G56940.1	CRD1, CHL27, ACSF | dicarboxylate diiron protein, putative (Crd1)	3
ame-miR156-4	comp20953_c0_seq2	AT3G56940.1	CRD1, CHL27, ACSF | dicarboxylate diiron protein, putative (Crd1)	3
ame-miR156-4	comp21309_c0_seq9			3
ame-miR156-4	comp34003_c0_seq1			0
ame-miR156-4	comp4682_c0_seq1	AT1G28200.1	FIP1 | FH interacting protein 1	3
ame-miR156-4	comp4816_c1_seq4	AT5G28010.1	Polyketide cyclase/dehydrase and lipid transport superfamily protein	3
ame-miR156-4	comp5044_c0_seq1	AT4G39090.1	RD19, RD19A | Papain family cysteine protease	3
ame-miR156-4	comp62615_c0_seq1			3
ame-miR156-4	comp8369_c0_seq1	AT1G48090.1	calcium-dependent lipid-binding family protein	3
ame-miR156-4	comp95107_c0_seq1			2.5
ame-miR156-5	comp120857_c0_seq1			0
ame-miR156-5	comp17111_c0_seq2	AT2G37170.1	PIP2B, PIP2;2 | plasma membrane intrinsic protein 2	3
ame-miR156-5	comp17111_c0_seq3	AT2G37170.1	PIP2B, PIP2;2 | plasma membrane intrinsic protein 2	3
ame-miR156-5	comp22784_c0_seq1	AT2G18440.2	GENE WITH UNSTABLE TRANSCRIPT 15, GUT15，Encodes a noncoding RNA, a member of an emerging class of transcripts that lack significant open reading frames and encode RNA as their final product.	2.5
ame-miR156-5	comp34003_c0_seq1			2
ame-miR156-5	comp39826_c0_seq1			3
ame-miR156-5	comp4838_c0_seq2			2.5
ame-miR156-5	comp64451_c0_seq1	AT3G21510.1	AHP1 | histidine-containing phosphotransmitter 1	3
ame-miR156-6	comp120857_c0_seq1			1
ame-miR156-6	comp22648_c0_seq3	AT2G39130.1	Transmembrane amino acid transporter family protein	3
ame-miR156-6	comp22720_c1_seq18	AT3G60030.1	SPL12 | squamosa promoter-binding protein-like 12	3
ame-miR156-6	comp22720_c1_seq5	AT1G20980.1	SPL14, FBR6, SPL1R2, ATSPL14 | squamosa promoter binding protein-like 14	3
ame-miR156-6	comp34003_c0_seq1			3
ame-miR156-6	comp87765_c0_seq1	AT3G01680.1	CONTAINS InterPro DOMAIN/s: Mediator complex subunit Med28 (InterPro:IPR021640); BEST Arabidopsis thaliana protein match is: unknown protein (TAIR:AT3G01670.1); Has 122 Blast hits to 112 proteins in 13 species: Archae - 0; Bacteria - 0; Metazoa - 0; Fungi - 0; Plants - 122; Viruses - 0; Other Eukaryotes - 0 (source: NCBI BLink).	3
ame-miR156-7	comp120857_c0_seq1			1
ame-miR156-7	comp13050_c0_seq1	AT1G25580.1	SOG1, ANAC008 | NAC (No Apical Meristem) domain transcriptional regulator superfamily protein	3
ame-miR156-7	comp175035_c0_seq1			3
ame-miR156-7	comp21309_c0_seq3			3
ame-miR156-7	comp21511_c0_seq1	AT2G26530.2	AR781 | Protein of unknown function (DUF1645)	3
ame-miR156-7	comp22328_c0_seq1	AT2G36290.1	alpha/beta-Hydrolases superfamily protein	3
ame-miR156-7	comp22648_c0_seq3	AT2G39130.1	Transmembrane amino acid transporter family protein	3
ame-miR156-7	comp22720_c1_seq10	AT1G20980.1	SPL14, FBR6, SPL1R2, ATSPL14 | squamosa promoter binding protein-like 14	3
ame-miR156-7	comp22720_c1_seq5	AT1G20980.1	SPL14, FBR6, SPL1R2, ATSPL14 | squamosa promoter binding protein-like 14	3
ame-miR156-7	comp22784_c0_seq1	AT2G18440.2	GENE WITH UNSTABLE TRANSCRIPT 15, GUT15，Encodes a noncoding RNA, a member of an emerging class of transcripts that lack significant open reading frames and encode RNA as their final product.	3
ame-miR156-7	comp24473_c0_seq1	AT1G53160.1	SPL4 | squamosa promoter binding protein-like 4	3
ame-miR156-7	comp24753_c0_seq1	AT5G49630.1	AAP6 | amino acid permease 6	3
ame-miR156-7	comp34003_c0_seq1			1.5
ame-miR156-7	comp39826_c0_seq1			2
ame-miR156-7	comp4682_c0_seq1	AT1G28200.1	FIP1 | FH interacting protein 1	3
ame-miR156-7	comp4838_c0_seq2			3
ame-miR156-8	comp120857_c0_seq1			3
ame-miR156-8	comp13159_c0_seq1	AT1G70300.1	KUP6 | K+ uptake permease 6	3
ame-miR156-8	comp293348_c0_seq1	AT1G22260.1	ZYP1a, ZYP1 | Myosin heavy chain-related protein	3
ame-miR156-8	comp34003_c0_seq1			1
ame-miR156-8	comp4816_c1_seq4	AT5G28010.1	Polyketide cyclase/dehydrase and lipid transport superfamily protein	3
ame-miR156-8	comp62091_c0_seq1			3
ame-miR156-8	comp73226_c0_seq1	AT3G48690.1	ATCXE12, CXE12 | alpha/beta-Hydrolases superfamily protein	3
ame-miR156-8	comp9343_c0_seq2	AT3G45300.1	IVD, ATIVD, IVDH | isovaleryl-CoA-dehydrogenase	3
ame-miR156-8	comp95107_c0_seq1			1.5
ame-miR156-9	comp120857_c0_seq1			1.5
ame-miR156-9	comp179208_c0_seq1			3
ame-miR156-9	comp18655_c0_seq1	AT1G54730.2	Major facilitator superfamily protein	3
ame-miR156-9	comp19173_c0_seq1	AT4G11060.1	MTSSB | mitochondrially targeted single-stranded DNA binding protein	3
ame-miR156-9	comp208620_c0_seq1			3
ame-miR159-1	comp10540_c0_seq1			2.5
ame-miR159-1	comp10763_c0_seq1	AT3G63110.1	ATIPT3, IPT3 | isopentenyltransferase 3	3
ame-miR159-1	comp10839_c0_seq1	AT3G11440.1	ATMYB65, MYB65 | myb domain protein 65	3
ame-miR159-1	comp110075_c0_seq1			2
ame-miR159-1	comp12275_c0_seq1			3
ame-miR159-1	comp12275_c0_seq2			3
ame-miR159-1	comp126158_c0_seq1			2.5
ame-miR159-1	comp141117_c0_seq1	AT2G22070.1	pentatricopeptide (PPR) repeat-containing protein	2
ame-miR159-1	comp167534_c0_seq1			3
ame-miR159-1	comp17523_c0_seq1			2
ame-miR159-1	comp17872_c0_seq1	AT5G19390.2	Rho GTPase activation protein (RhoGAP) with PH domain	3
ame-miR159-1	comp21960_c1_seq11	AT4G11820.2	MVA1, FKP1 | hydroxymethylglutaryl-CoA synthase / HMG-CoA synthase / 3-hydroxy-3-methylglutaryl coenzyme A synthase	3
ame-miR159-1	comp21960_c1_seq28	AT4G11820.2	MVA1, FKP1 | hydroxymethylglutaryl-CoA synthase / HMG-CoA synthase / 3-hydroxy-3-methylglutaryl coenzyme A synthase	3
ame-miR159-1	comp22568_c0_seq2	AT3G10970.1	Haloacid dehalogenase-like hydrolase (HAD) superfamily protein	2.5
ame-miR159-1	comp22732_c0_seq3	AT4G38350.1	Patched family protein	3
ame-miR159-1	comp3097_c0_seq1	AT3G23570.1	alpha/beta-Hydrolases superfamily protein	2.5
ame-miR159-1	comp3097_c0_seq2	AT3G23570.1	alpha/beta-Hydrolases superfamily protein	2.5
ame-miR159-1	comp7070_c0_seq2			1.5
ame-miR159-1	comp78673_c0_seq1			2
ame-miR159-1	comp89030_c0_seq1			2.5
ame-miR159-1	comp983_c0_seq1			2.5
ame-miR159-1	comp9958_c0_seq1	AT3G11440.1	ATMYB65, MYB65 | myb domain protein 65	3
ame-miR159-10	comp10839_c0_seq1	AT3G11440.1	ATMYB65, MYB65 | myb domain protein 65	3
ame-miR159-10	comp110075_c0_seq1			3
ame-miR159-10	comp141117_c0_seq1	AT2G22070.1	pentatricopeptide (PPR) repeat-containing protein	3
ame-miR159-10	comp141720_c0_seq1	AT3G42170.1	BED zinc finger ;hAT family dimerisation domain	3
ame-miR159-10	comp167534_c0_seq1			3
ame-miR159-10	comp17523_c0_seq1			3
ame-miR159-10	comp19451_c0_seq1	AT5G66530.2	Galactose mutarotase-like superfamily protein	3
ame-miR159-10	comp19451_c0_seq3	AT5G66530.2	Galactose mutarotase-like superfamily protein	3
ame-miR159-10	comp21671_c0_seq24	AT3G14460.1	LRR and NB-ARC domains-containing disease resistance protein	3
ame-miR159-10	comp22732_c0_seq3	AT4G38350.1	Patched family protein	2.5
ame-miR159-10	comp2780_c0_seq1			3
ame-miR159-10	comp7070_c0_seq2			2.5
ame-miR159-10	comp78673_c0_seq1			2
ame-miR159-11	comp10540_c0_seq1			2.5
ame-miR159-11	comp10763_c0_seq1	AT3G63110.1	ATIPT3, IPT3 | isopentenyltransferase 3	3
ame-miR159-11	comp10839_c0_seq1	AT3G11440.1	ATMYB65, MYB65 | myb domain protein 65	3
ame-miR159-11	comp110075_c0_seq1			2
ame-miR159-11	comp12275_c0_seq1			3
ame-miR159-11	comp12275_c0_seq2			3
ame-miR159-11	comp126158_c0_seq1			2.5
ame-miR159-11	comp141117_c0_seq1	AT2G22070.1	pentatricopeptide (PPR) repeat-containing protein	2
ame-miR159-11	comp167534_c0_seq1			3
ame-miR159-11	comp17523_c0_seq1			2
ame-miR159-11	comp17872_c0_seq1	AT5G19390.2	Rho GTPase activation protein (RhoGAP) with PH domain	3
ame-miR159-11	comp21960_c1_seq11			3
ame-miR159-11	comp21960_c1_seq28			3
ame-miR159-11	comp22568_c0_seq2	AT3G10970.1	Haloacid dehalogenase-like hydrolase (HAD) superfamily protein	2.5
ame-miR159-11	comp22732_c0_seq3	AT4G38350.1	Patched family protein	3
ame-miR159-11	comp3097_c0_seq1	AT3G23570.1	alpha/beta-Hydrolases superfamily protein	2.5
ame-miR159-11	comp3097_c0_seq2	AT3G23570.1	alpha/beta-Hydrolases superfamily protein	2.5
ame-miR159-11	comp7070_c0_seq2			1.5
ame-miR159-11	comp78673_c0_seq1			2
ame-miR159-11	comp89030_c0_seq1			2.5
ame-miR159-11	comp983_c0_seq1			2.5
ame-miR159-11	comp9958_c0_seq1	AT3G11440.1	ATMYB65, MYB65 | myb domain protein 65	3
ame-miR159-12	comp14314_c0_seq1	AT1G36050.2	Endoplasmic reticulum vesicle transporter protein	3
ame-miR159-12	comp1730_c0_seq1	AT4G24290.2	MAC/Perforin domain-containing protein	3
ame-miR159-12	comp18328_c0_seq1	AT4G34480.1	O-Glycosyl hydrolases family 17 protein	3
ame-miR159-12	comp18997_c0_seq1	AT4G24290.2	MAC/Perforin domain-containing protein	3
ame-miR159-12	comp18997_c0_seq3	AT4G24290.2	MAC/Perforin domain-containing protein	3
ame-miR159-12	comp20522_c0_seq1	AT3G54230.2	SUA | suppressor of abi3-5	3
ame-miR159-12	comp21604_c0_seq2	AT5G05680.1	MOS7 | nuclear pore complex protein-related	3
ame-miR159-12	comp86576_c0_seq1	AT3G21740.1	APO4 | Arabidopsis thaliana protein of unknown function (DUF794)	3
ame-miR159-12	comp86986_c0_seq1	AT1G56560.1	Plant neutral invertase family protein	3
ame-miR159-13	comp10839_c0_seq1	AT3G11440.1	ATMYB65, MYB65 | myb domain protein 65	0
ame-miR159-13	comp126158_c0_seq1			2
ame-miR159-13	comp15667_c0_seq1	AT1G28280.2	VQ motif-containing protein	3
ame-miR159-13	comp16538_c0_seq1			2.5
ame-miR159-13	comp17523_c0_seq1			2.5
ame-miR159-13	comp20082_c0_seq1	AT1G29300.1	UNE1 | Plant protein of unknown function (DUF641)	3
ame-miR159-13	comp2780_c0_seq1			3
ame-miR159-13	comp6343_c0_seq2	AT5G06720.1	ATPA2, PA2 | peroxidase 2	2
ame-miR159-13	comp6569_c0_seq1			3
ame-miR159-13	comp78673_c0_seq1			2.5
ame-miR159-13	comp9958_c0_seq1	AT3G11440.1	ATMYB65, MYB65 | myb domain protein 65	1.5
ame-miR159-14	comp114727_c0_seq1	AT1G33400.1	TPR9 | Tetratricopeptide repeat (TPR)-like superfamily protein	3
ame-miR159-14	comp19036_c0_seq1	AT1G50690.1	Cystatin/monellin superfamily protein	3
ame-miR159-14	comp22423_c1_seq8	AT5G10910.1	mraW methylase family protein	3
ame-miR159-14	comp78673_c0_seq1			2
ame-miR159-15	comp14656_c0_seq1	AT1G30210.2	TCP24 | TEOSINTE BRANCHED 1, cycloidea, and PCF family 24	1
ame-miR159-15	comp16215_c0_seq1	AT5G11790.1	NDL2 | N-MYC downregulated-like 2	3
ame-miR159-15	comp48430_c0_seq1	AT1G53230.1	TCP3 | TEOSINTE BRANCHED 1, cycloidea and PCF transcription factor 3	2.5
ame-miR159-15	comp53344_c0_seq1	AT1G53230.1	TCP3 | TEOSINTE BRANCHED 1, cycloidea and PCF transcription factor 3	2.5
ame-miR159-15	comp78673_c0_seq1			2
ame-miR159-16	comp10839_c0_seq1	AT3G11440.1	ATMYB65, MYB65 | myb domain protein 65	2.5
ame-miR159-16	comp14656_c0_seq1	AT1G30210.2	TCP24 | TEOSINTE BRANCHED 1, cycloidea, and PCF family 24	2.5
ame-miR159-16	comp17523_c0_seq1			2
ame-miR159-16	comp19451_c0_seq1	AT5G66530.2	Galactose mutarotase-like superfamily protein	2
ame-miR159-16	comp48430_c0_seq1	AT1G53230.1	TCP3 | TEOSINTE BRANCHED 1, cycloidea and PCF transcription factor 3	3
ame-miR159-16	comp53344_c0_seq1	AT1G53230.1	TCP3 | TEOSINTE BRANCHED 1, cycloidea and PCF transcription factor 3	3
ame-miR159-16	comp78673_c0_seq1			0
ame-miR159-16	comp8402_c0_seq1	AT5G09880.1	Splicing factor, CC1-like	3
ame-miR159-17	comp10839_c0_seq1	AT3G11440.1	ATMYB65, MYB65 | myb domain protein 65	2.5
ame-miR159-17	comp17523_c0_seq1			2
ame-miR159-17	comp19451_c0_seq1	AT5G66530.2	Galactose mutarotase-like superfamily protein	2
ame-miR159-17	comp6343_c0_seq2	AT5G06720.1	ATPA2, PA2 | peroxidase 2	3
ame-miR159-17	comp78673_c0_seq1			1
ame-miR159-18	comp10839_c0_seq1	AT3G11440.1	ATMYB65, MYB65 | myb domain protein 65	2.5
ame-miR159-18	comp14656_c0_seq1	AT1G30210.2	TCP24 | TEOSINTE BRANCHED 1, cycloidea, and PCF family 24	2.5
ame-miR159-18	comp17523_c0_seq1			2
ame-miR159-18	comp19451_c0_seq1	AT5G66530.2	Galactose mutarotase-like superfamily protein	3
ame-miR159-18	comp78673_c0_seq1			1
ame-miR159-18	comp8402_c0_seq1	AT5G09880.1	Splicing factor, CC1-like	2.5
ame-miR159-19	comp10839_c0_seq1	AT3G11440.1	ATMYB65, MYB65 | myb domain protein 65	2.5
ame-miR159-19	comp14656_c0_seq1	AT1G30210.2	TCP24 | TEOSINTE BRANCHED 1, cycloidea, and PCF family 24	2.5
ame-miR159-19	comp17523_c0_seq1			2
ame-miR159-19	comp19451_c0_seq1	AT5G66530.2	Galactose mutarotase-like superfamily protein	3
ame-miR159-19	comp19451_c0_seq3	AT5G66530.2	Galactose mutarotase-like superfamily protein	3
ame-miR159-19	comp78673_c0_seq1			1
ame-miR159-19	comp8402_c0_seq1	AT5G09880.1	Splicing factor, CC1-like	2.5
ame-miR159-20	comp15288_c0_seq1	AT3G55620.1	emb1624 | Translation initiation factor IF6	2
ame-miR159-20	comp18921_c0_seq1	AT1G64640.1	ENODL8, AtENODL8 | early nodulin-like protein 8	3
ame-miR159-20	comp222326_c0_seq1			3
ame-miR159-20	comp22264_c0_seq3	AT4G39050.1	Kinesin motor family protein	2.5
ame-miR159-20	comp22442_c0_seq8	AT5G06060.1	NAD(P)-binding Rossmann-fold superfamily protein	2.5
ame-miR159-20	comp8826_c0_seq1	AT5G06060.1	NAD(P)-binding Rossmann-fold superfamily protein	2.5
ame-miR159-3	comp10839_c0_seq1	AT3G11440.1	ATMYB65, MYB65 | myb domain protein 65	2.5
ame-miR159-3	comp17523_c0_seq1			1
ame-miR159-3	comp19451_c0_seq1	AT5G66530.2	Galactose mutarotase-like superfamily protein	2.5
ame-miR159-3	comp69801_c0_seq1	AT5G24970.2	Protein kinase superfamily protein	3
ame-miR159-3	comp7070_c0_seq2			3
ame-miR159-3	comp78673_c0_seq1			1
ame-miR159-3	comp9958_c0_seq1	AT3G11440.1	ATMYB65, MYB65 | myb domain protein 65	2.5
ame-miR159-4	comp14656_c0_seq1	AT1G30210.2	TCP24 | TEOSINTE BRANCHED 1, cycloidea, and PCF family 24	1
ame-miR159-4	comp16215_c0_seq1	AT5G56750.1	NDL1 | N-MYC downregulated-like 1	3
ame-miR159-4	comp48430_c0_seq1	AT1G53230.1	TCP3 | TEOSINTE BRANCHED 1, cycloidea and PCF transcription factor 3	2.5
ame-miR159-4	comp53344_c0_seq1	AT1G53230.1	TCP3 | TEOSINTE BRANCHED 1, cycloidea and PCF transcription factor 3	2.5
ame-miR159-4	comp78673_c0_seq1			2
ame-miR159-5	comp10839_c0_seq1	AT3G11440.1	ATMYB65, MYB65 | myb domain protein 65	2.5
ame-miR159-5	comp14656_c0_seq1	AT1G30210.2	TCP24 | TEOSINTE BRANCHED 1, cycloidea, and PCF family 24	2.5
ame-miR159-5	comp17523_c0_seq1			2
ame-miR159-5	comp19451_c0_seq1	AT5G66530.2	Galactose mutarotase-like superfamily protein	3
ame-miR159-5	comp78673_c0_seq1			1
ame-miR159-5	comp8402_c0_seq1	AT5G09880.1	Splicing factor, CC1-like	2.5
ame-miR159-6	comp10839_c0_seq1	AT3G11440.1	ATMYB65, MYB65 | myb domain protein 65	2.5
ame-miR159-6	comp17523_c0_seq1			3
ame-miR159-6	comp19451_c0_seq1	AT5G66530.2	Galactose mutarotase-like superfamily protein	2
ame-miR159-6	comp22531_c1_seq1	AT4G08950.1	EXO | Phosphate-responsive 1 family protein	3
ame-miR159-6	comp4823_c0_seq2	AT4G08950.1	EXO | Phosphate-responsive 1 family protein	3
ame-miR159-6	comp48430_c0_seq1	AT1G53230.1	TCP3 | TEOSINTE BRANCHED 1, cycloidea and PCF transcription factor 3	3
ame-miR159-6	comp53344_c0_seq1	AT1G53230.1	TCP3 | TEOSINTE BRANCHED 1, cycloidea and PCF transcription factor 3	2.5
ame-miR159-6	comp78673_c0_seq1			0
ame-miR159-7	comp10839_c0_seq1	AT3G11440.1	ATMYB65, MYB65 | myb domain protein 65	3
ame-miR159-7	comp126158_c0_seq1			2.5
ame-miR159-7	comp166364_c0_seq1	AT1G30755.1	Protein of unknown function (DUF668)	3
ame-miR159-7	comp17523_c0_seq1			1.5
ame-miR159-7	comp19451_c0_seq1	AT5G66530.2	Galactose mutarotase-like superfamily protein	3
ame-miR159-7	comp69801_c0_seq1	AT5G24970.2	Protein kinase superfamily protein	3
ame-miR159-7	comp7070_c0_seq2			3
ame-miR159-7	comp78673_c0_seq1			1.5
ame-miR159-7	comp9958_c0_seq1	AT3G11440.1	ATMYB65, MYB65 | myb domain protein 65	3
ame-miR159-8	comp10540_c0_seq1			2.5
ame-miR159-8	comp10763_c0_seq1	AT3G63110.1	ATIPT3, IPT3 | isopentenyltransferase 3	3
ame-miR159-8	comp10839_c0_seq1	AT3G11440.1	ATMYB65, MYB65 | myb domain protein 65	3
ame-miR159-8	comp110075_c0_seq1			2
ame-miR159-8	comp12275_c0_seq1			3
ame-miR159-8	comp126158_c0_seq1			2.5
ame-miR159-8	comp141117_c0_seq1	AT2G22070.1	pentatricopeptide (PPR) repeat-containing protein	2
ame-miR159-8	comp167534_c0_seq1			3
ame-miR159-8	comp17523_c0_seq1			2
ame-miR159-8	comp17872_c0_seq1	AT5G19390.2	Rho GTPase activation protein (RhoGAP) with PH domain	3
ame-miR159-8	comp20311_c0_seq1	AT4G08950.1	EXO | Phosphate-responsive 1 family protein	3
ame-miR159-8	comp21960_c1_seq11			3
ame-miR159-8	comp21960_c1_seq28			3
ame-miR159-8	comp22568_c0_seq2	AT3G10970.1	Haloacid dehalogenase-like hydrolase (HAD) superfamily protein	2.5
ame-miR159-8	comp22732_c0_seq3	AT4G38350.1	Patched family protein	3
ame-miR159-8	comp3097_c0_seq1	AT3G23570.1	alpha/beta-Hydrolases superfamily protein	2.5
ame-miR159-8	comp7070_c0_seq2			1.5
ame-miR159-8	comp78673_c0_seq1			2
ame-miR159-8	comp89030_c0_seq1			2.5
ame-miR159-8	comp983_c0_seq1			2.5
ame-miR159-8	comp9958_c0_seq1	AT3G11440.1	ATMYB65, MYB65 | myb domain protein 65	3
ame-miR159-9	comp10839_c0_seq1	AT3G11440.1	ATMYB65, MYB65 | myb domain protein 65	0
ame-miR159-9	comp126158_c0_seq1			3
ame-miR159-9	comp19223_c0_seq2	AT1G06850.1	AtbZIP52, bZIP52 | basic leucine-zipper 52	3
ame-miR159-9	comp20189_c0_seq1			3
ame-miR159-9	comp21345_c0_seq1	AT5G06360.1	Ribosomal protein S8e family protein	3
ame-miR159-9	comp22567_c0_seq1	AT1G53025.1	Ubiquitin-conjugating enzyme family protein	2.5
ame-miR159-9	comp6343_c0_seq2	AT5G06720.1	ATPA2, PA2 | peroxidase 2	3
ame-miR159-9	comp78673_c0_seq1			2.5
ame-miR159-9	comp9958_c0_seq1	AT3G11440.1	ATMYB65, MYB65 | myb domain protein 65	2.5
ame-miR160-1	comp12434_c0_seq1	AT1G77850.1	ARF17 | auxin response factor 17	1
ame-miR160-1	comp19803_c0_seq1	AT5G09850.1	Transcription elongation factor (TFIIS) family protein	3
ame-miR160-1	comp19803_c0_seq2	AT5G09850.1	Transcription elongation factor (TFIIS) family protein	3
ame-miR160-1	comp20898_c0_seq1	AT2G28350.1	ARF10 | auxin response factor 10	2
ame-miR160-2	comp12434_c0_seq1	AT1G77850.1	ARF17 | auxin response factor 17	0.5
ame-miR160-2	comp20898_c0_seq1	AT2G28350.1	ARF10 | auxin response factor 10	1
ame-miR160-3	comp14753_c0_seq1	AT3G48110.1	EDD1, EDD | glycine-tRNA ligases	2.5
ame-miR160-3	comp19518_c0_seq1	AT5G18610.2	Protein kinase superfamily protein	3
ame-miR160-3	comp20685_c0_seq2	AT5G06730.1	Peroxidase superfamily protein	3
ame-miR160-3	comp22633_c0_seq2	AT4G10710.1	SPT16 | global transcription factor C	2.5
ame-miR160-4	comp12434_c0_seq1	AT1G77850.1	ARF17 | auxin response factor 17	1
ame-miR160-4	comp20898_c0_seq1	AT2G28350.1	ARF10 | auxin response factor 10	2
ame-miR160-4	comp5387_c0_seq1	AT1G72390.1	CONTAINS InterPro DOMAIN/s: Spt20 family (InterPro:IPR021950); Has 8778 Blast hits to 7244 proteins in 477 species: Archae - 6; Bacteria - 326; Metazoa - 4198; Fungi - 1506; Plants - 923; Viruses - 22; Other Eukaryotes - 1797 (source: NCBI BLink).	3
ame-miR160-5	comp12434_c0_seq1	AT1G77850.1	ARF17 | auxin response factor 17	0.5
ame-miR160-5	comp20898_c0_seq1	AT2G28350.1	ARF10 | auxin response factor 10	1
ame-miR160-6	comp12434_c0_seq1	AT1G77850.1	ARF17 | auxin response factor 17	0
ame-miR160-6	comp20898_c0_seq1	AT2G28350.1	ARF10 | auxin response factor 10	2
ame-miR160-7	comp12434_c0_seq1	AT1G77850.1	ARF17 | auxin response factor 17	0.5
ame-miR160-7	comp20898_c0_seq1	AT2G28350.1	ARF10 | auxin response factor 10	1
ame-miR162-1	comp10505_c0_seq1			2.5
ame-miR162-1	comp13264_c0_seq1	AT3G11560.4	LETM1-like protein	2.5
ame-miR162-2	comp18944_c0_seq1	AT3G13080.1	ATMRP3, MRP3, ABCC3 | multidrug resistance-associated protein 3	2.5
ame-miR162-2	comp20128_c0_seq1	AT4G39330.1	ATCAD9, CAD9 | cinnamyl alcohol dehydrogenase 9	3
ame-miR162-2	comp21565_c0_seq1	AT3G54010.1	PAS1, DEI1 | FKBP-type peptidyl-prolyl cis-trans isomerase family protein	3
ame-miR162-2	comp33032_c0_seq1			3
ame-miR164-1	comp15535_c0_seq1			3
ame-miR164-1	comp15558_c0_seq1	AT5G61430.1	ANAC100, ATNAC5, NAC100 | NAC domain containing protein 100	2
ame-miR164-1	comp16902_c0_seq1	AT2G39780.1	RNS2 | ribonuclease 2	2.5
ame-miR164-1	comp18613_c0_seq2	AT5G61430.1	ANAC100, ATNAC5, NAC100 | NAC domain containing protein 100	1.5
ame-miR164-1	comp22804_c0_seq1	AT3G26720.1	Glycosyl hydrolase family 38 protein	3
ame-miR164-1	comp22804_c0_seq10	AT5G03280.1	EIN2, PIR2, CKR1, ERA3, ORE3, ORE2, ATEIN2 | NRAMP metal ion transporter family protein	3
ame-miR164-1	comp51918_c0_seq1			2.5
ame-miR164-1	comp5969_c0_seq1	AT4G27910.1	ATX4, SDG16 | SET domain protein 16	3
ame-miR164-1	comp9906_c0_seq1	AT5G49710.2	unknown protein; BEST Arabidopsis thaliana protein match is: unknown protein (TAIR:AT4G24590.1); Has 35333 Blast hits to 34131 proteins in 2444 species: Archae - 798; Bacteria - 22429; Metazoa - 974; Fungi - 991; Plants - 531; Viruses - 0; Other Eukaryotes - 9610 (source: NCBI BLink).	3
ame-miR164-1	comp9906_c0_seq2	AT5G49710.3	unknown protein; BEST Arabidopsis thaliana protein match is: unknown protein (TAIR:AT4G24590.1); Has 35333 Blast hits to 34131 proteins in 2444 species: Archae - 798; Bacteria - 22429; Metazoa - 974; Fungi - 991; Plants - 531; Viruses - 0; Other Eukaryotes - 9610 (source: NCBI BLink).	3
ame-miR164-2	comp15535_c0_seq1			3
ame-miR164-2	comp15558_c0_seq1	AT5G61430.1	ANAC100, ATNAC5, NAC100 | NAC domain containing protein 100	2
ame-miR164-2	comp16902_c0_seq1			2.5
ame-miR164-2	comp18613_c0_seq2	AT5G61430.1	ANAC100, ATNAC5, NAC100 | NAC domain containing protein 100	1.5
ame-miR164-2	comp22804_c0_seq1	AT3G26720.1	Glycosyl hydrolase family 38 protein	3
ame-miR164-2	comp22804_c0_seq10	AT5G03280.1	EIN2, PIR2, CKR1, ERA3, ORE3, ORE2, ATEIN2 | NRAMP metal ion transporter family protein	3
ame-miR164-2	comp51918_c0_seq1			2.5
ame-miR164-2	comp5969_c0_seq1	AT4G27910.1	ATX4, SDG16 | SET domain protein 16	3
ame-miR164-2	comp9906_c0_seq1	AT5G49710.2	unknown protein; BEST Arabidopsis thaliana protein match is: unknown protein (TAIR:AT4G24590.1); Has 35333 Blast hits to 34131 proteins in 2444 species: Archae - 798; Bacteria - 22429; Metazoa - 974; Fungi - 991; Plants - 531; Viruses - 0; Other Eukaryotes - 9610 (source: NCBI BLink).	3
ame-miR164-3	comp15558_c0_seq1	AT5G61430.1	ANAC100, ATNAC5, NAC100 | NAC domain containing protein 100	3
ame-miR164-3	comp16902_c0_seq1			2
ame-miR164-3	comp18613_c0_seq2	AT5G61430.1	ANAC100, ATNAC5, NAC100 | NAC domain containing protein 100	2.5
ame-miR164-3	comp22725_c0_seq2	AT2G34250.2	SecY protein transport family protein	3
ame-miR164-3	comp22804_c0_seq1	AT3G26720.1	Glycosyl hydrolase family 38 protein	2.5
ame-miR164-3	comp22804_c0_seq10	AT5G03280.1	EIN2, PIR2, CKR1, ERA3, ORE3, ORE2, ATEIN2 | NRAMP metal ion transporter family protein	2.5
ame-miR164-3	comp4819_c0_seq1	AT5G13980.2	Glycosyl hydrolase family 38 protein	3
ame-miR164-3	comp4819_c0_seq2	AT2G34250.2	SecY protein transport family protein	3
ame-miR166-1	comp104463_c0_seq1	AT3G25640.1	Protein of unknown function, DUF617	2
ame-miR166-1	comp10807_c0_seq1			0
ame-miR166-1	comp15730_c0_seq1	AT1G73590.1	PIN1, ATPIN1 | Auxin efflux carrier family protein	3
ame-miR166-1	comp17723_c2_seq1	AT3G60270.1	Cupredoxin superfamily protein	0
ame-miR166-1	comp21461_c0_seq4	AT1G52150.1	ATHB-15, ATHB15, CNA, ICU4 | Homeobox-leucine zipper family protein / lipid-binding START domain-containing protein	1.5
ame-miR166-1	comp22469_c0_seq1	AT5G19400.2	SMG7 | Telomerase activating protein Est1	3
ame-miR166-1	comp62227_c0_seq1	AT1G30490.1	PHV, ATHB9 | Homeobox-leucine zipper family protein / lipid-binding START domain-containing protein	2
ame-miR166-1	comp68888_c0_seq1			0
ame-miR166-1	comp8169_c0_seq1			0
ame-miR166-1	comp8169_c0_seq2			0
ame-miR166-10	comp10237_c0_seq1	AT3G16290.1	EMB2083 | AAA-type ATPase family protein	3
ame-miR166-10	comp104463_c0_seq1	AT3G25640.1	Protein of unknown function, DUF617	1
ame-miR166-10	comp10807_c0_seq1			0.5
ame-miR166-10	comp133275_c0_seq1	AT3G23320.1	Polynucleotidyl transferase, ribonuclease H-like superfamily protein	3
ame-miR166-10	comp17723_c2_seq1	AT3G60270.1	Cupredoxin superfamily protein	0.5
ame-miR166-10	comp21461_c0_seq4	AT1G52150.1	ATHB-15, ATHB15, CNA, ICU4 | Homeobox-leucine zipper family protein / lipid-binding START domain-containing protein	1.5
ame-miR166-10	comp62227_c0_seq1	AT1G30490.1	PHV, ATHB9 | Homeobox-leucine zipper family protein / lipid-binding START domain-containing protein	2
ame-miR166-10	comp68888_c0_seq1			0.5
ame-miR166-10	comp8169_c0_seq1			0.5
ame-miR166-10	comp8169_c0_seq2			0.5
ame-miR166-11	comp104463_c0_seq1	AT3G25640.1	Protein of unknown function, DUF617	2
ame-miR166-11	comp10807_c0_seq1			0
ame-miR166-11	comp15730_c0_seq1	AT1G73590.1	PIN1, ATPIN1 | Auxin efflux carrier family protein	3
ame-miR166-11	comp17723_c2_seq1	AT3G60270.1	Cupredoxin superfamily protein	0
ame-miR166-11	comp21461_c0_seq4	AT1G52150.1	ATHB-15, ATHB15, CNA, ICU4 | Homeobox-leucine zipper family protein / lipid-binding START domain-containing protein	1.5
ame-miR166-11	comp22469_c0_seq1	AT5G19400.2	SMG7 | Telomerase activating protein Est1	3
ame-miR166-11	comp62227_c0_seq1	AT1G30490.1	PHV, ATHB9 | Homeobox-leucine zipper family protein / lipid-binding START domain-containing protein	2
ame-miR166-11	comp68888_c0_seq1			0
ame-miR166-11	comp8169_c0_seq1			0
ame-miR166-11	comp8169_c0_seq2			0
ame-miR166-12	comp10237_c0_seq1	AT3G16290.1	EMB2083 | AAA-type ATPase family protein	3
ame-miR166-12	comp104463_c0_seq1	AT3G25640.1	Protein of unknown function, DUF617	2.5
ame-miR166-12	comp10807_c0_seq1			0.5
ame-miR166-12	comp133275_c0_seq1	AT3G23320.1	Polynucleotidyl transferase, ribonuclease H-like superfamily protein	3
ame-miR166-12	comp17723_c2_seq1	AT3G60270.1	Cupredoxin superfamily protein	0.5
ame-miR166-12	comp21461_c0_seq4	AT1G52150.1	ATHB-15, ATHB15, CNA, ICU4 | Homeobox-leucine zipper family protein / lipid-binding START domain-containing protein	1.5
ame-miR166-12	comp62227_c0_seq1	AT1G30490.1	PHV, ATHB9 | Homeobox-leucine zipper family protein / lipid-binding START domain-containing protein	2
ame-miR166-12	comp68888_c0_seq1			0.5
ame-miR166-12	comp8169_c0_seq1			0.5
ame-miR166-12	comp8169_c0_seq2			0.5
ame-miR166-13	comp10237_c0_seq1	AT3G16290.1	EMB2083 | AAA-type ATPase family protein	3
ame-miR166-13	comp104463_c0_seq1	AT3G25640.1	Protein of unknown function, DUF617	2.5
ame-miR166-13	comp10807_c0_seq1			1
ame-miR166-13	comp15730_c0_seq1	AT1G73590.1	PIN1, ATPIN1 | Auxin efflux carrier family protein	3
ame-miR166-13	comp17723_c2_seq1	AT3G60270.1	Cupredoxin superfamily protein	1
ame-miR166-13	comp21461_c0_seq4	AT1G52150.1	ATHB-15, ATHB15, CNA, ICU4 | Homeobox-leucine zipper family protein / lipid-binding START domain-containing protein	2.5
ame-miR166-13	comp22469_c0_seq1	AT5G19400.2	SMG7 | Telomerase activating protein Est1	3
ame-miR166-13	comp62227_c0_seq1	AT1G30490.1	PHV, ATHB9 | Homeobox-leucine zipper family protein / lipid-binding START domain-containing protein	3
ame-miR166-13	comp68888_c0_seq1			1
ame-miR166-13	comp8169_c0_seq1			1
ame-miR166-2	comp10807_c0_seq1			0
ame-miR166-2	comp17723_c2_seq1	AT3G60270.1	Cupredoxin superfamily protein	1.5
ame-miR166-2	comp21461_c0_seq5	AT1G52150.1	ATHB-15, ATHB15, CNA, ICU4 | Homeobox-leucine zipper family protein / lipid-binding START domain-containing protein	3
ame-miR166-2	comp68888_c0_seq1			0
ame-miR166-2	comp8169_c0_seq1			0.5
ame-miR166-2	comp8169_c0_seq2			0.5
ame-miR166-3	comp104463_c0_seq1	AT3G25640.1	Protein of unknown function, DUF617	2
ame-miR166-3	comp10807_c0_seq1			0
ame-miR166-3	comp15730_c0_seq1	AT1G73590.1	PIN1, ATPIN1 | Auxin efflux carrier family protein	3
ame-miR166-3	comp17723_c2_seq1	AT3G60270.1	Cupredoxin superfamily protein	0
ame-miR166-3	comp21461_c0_seq4	AT1G52150.1	ATHB-15, ATHB15, CNA, ICU4 | Homeobox-leucine zipper family protein / lipid-binding START domain-containing protein	1.5
ame-miR166-3	comp22469_c0_seq1	AT5G19400.2	SMG7 | Telomerase activating protein Est1	3
ame-miR166-3	comp62227_c0_seq1	AT1G30490.1	PHV, ATHB9 | Homeobox-leucine zipper family protein / lipid-binding START domain-containing protein	2
ame-miR166-3	comp68888_c0_seq1			0
ame-miR166-3	comp8169_c0_seq1			0
ame-miR166-3	comp8169_c0_seq2			0
ame-miR166-4	comp104463_c0_seq1	AT3G25640.1	Protein of unknown function, DUF617	1
ame-miR166-4	comp10807_c0_seq1			0
ame-miR166-4	comp15730_c0_seq1	AT1G73590.1	PIN1, ATPIN1 | Auxin efflux carrier family protein	3
ame-miR166-4	comp17723_c2_seq1	AT3G60270.1	Cupredoxin superfamily protein	0
ame-miR166-4	comp21461_c0_seq4	AT1G52150.1	ATHB-15, ATHB15, CNA, ICU4 | Homeobox-leucine zipper family protein / lipid-binding START domain-containing protein	1.5
ame-miR166-4	comp22469_c0_seq1	AT5G19400.2	SMG7 | Telomerase activating protein Est1	3
ame-miR166-4	comp62227_c0_seq1	AT1G30490.1	PHV, ATHB9 | Homeobox-leucine zipper family protein / lipid-binding START domain-containing protein	2
ame-miR166-4	comp68888_c0_seq1			0
ame-miR166-4	comp8169_c0_seq1			0
ame-miR166-4	comp8169_c0_seq2			0
ame-miR166-5	comp17723_c2_seq1	AT3G60270.1	Cupredoxin superfamily protein	0
ame-miR166-5	comp19779_c0_seq1	AT1G74790.1	catalytics	3
ame-miR166-5	comp68888_c0_seq1			1
ame-miR166-6	comp104463_c0_seq1	AT3G25640.1	Protein of unknown function, DUF617	1
ame-miR166-6	comp10807_c0_seq1			0
ame-miR166-6	comp17723_c2_seq1	AT3G60270.1	Cupredoxin superfamily protein	1
ame-miR166-6	comp21461_c0_seq4	AT1G52150.1	ATHB-15, ATHB15, CNA, ICU4 | Homeobox-leucine zipper family protein / lipid-binding START domain-containing protein	1.5
ame-miR166-6	comp22469_c0_seq1	AT5G19400.2	SMG7 | Telomerase activating protein Est1	3
ame-miR166-6	comp62227_c0_seq1	AT1G30490.1	PHV, ATHB9 | Homeobox-leucine zipper family protein / lipid-binding START domain-containing protein	2
ame-miR166-6	comp68888_c0_seq1			0
ame-miR166-6	comp8169_c0_seq1			0
ame-miR166-7	comp10807_c0_seq1			1.5
ame-miR166-7	comp15730_c0_seq1	AT1G73590.1	PIN1, ATPIN1 | Auxin efflux carrier family protein	2.5
ame-miR166-7	comp17723_c2_seq1	AT3G60270.1	Cupredoxin superfamily protein	1.5
ame-miR166-7	comp21461_c0_seq4	AT1G52150.1	ATHB-15, ATHB15, CNA, ICU4 | Homeobox-leucine zipper family protein / lipid-binding START domain-containing protein	3
ame-miR166-7	comp22469_c0_seq1	AT5G19400.2	SMG7 | Telomerase activating protein Est1	2.5
ame-miR166-7	comp68888_c0_seq1			1.5
ame-miR166-7	comp8169_c0_seq1			1.5
ame-miR166-8	comp1169_c0_seq1	AT5G42905.1	Polynucleotidyl transferase, ribonuclease H-like superfamily protein	3
ame-miR166-8	comp17723_c2_seq1	AT3G60270.1	Cupredoxin superfamily protein	0.5
ame-miR166-8	comp19498_c0_seq2	AT1G07360.1	CCCH-type zinc fingerfamily protein with RNA-binding domain	3
ame-miR166-8	comp221422_c0_seq1	AT5G17310.1	UGP2, AtUGP2 | UDP-glucose pyrophosphorylase 2	3
ame-miR166-8	comp68888_c0_seq1			0
ame-miR166-9	comp104463_c0_seq1	AT3G25640.1	Protein of unknown function, DUF617	1
ame-miR166-9	comp10807_c0_seq1			0
ame-miR166-9	comp15730_c0_seq1	AT1G73590.1	PIN1, ATPIN1 | Auxin efflux carrier family protein	3
ame-miR166-9	comp17723_c2_seq1	AT3G60270.1	Cupredoxin superfamily protein	0
ame-miR166-9	comp21461_c0_seq4	AT1G52150.1	ATHB-15, ATHB15, CNA, ICU4 | Homeobox-leucine zipper family protein / lipid-binding START domain-containing protein	1.5
ame-miR166-9	comp22469_c0_seq1	AT5G19400.2	SMG7 | Telomerase activating protein Est1	3
ame-miR166-9	comp62227_c0_seq1	AT1G30490.1	PHV, ATHB9 | Homeobox-leucine zipper family protein / lipid-binding START domain-containing protein	2
ame-miR166-9	comp68888_c0_seq1			0
ame-miR166-9	comp8169_c0_seq1			0
ame-miR166-9	comp8169_c0_seq2			0
ame-miR167-1	comp13780_c0_seq1	AT3G09650.1	HCF152, CRM3 | Tetratricopeptide repeat (TPR)-like superfamily protein	2.5
ame-miR167-1	comp35731_c0_seq1	AT5G19950.2	Domain of unknown function (DUF1767)	3
ame-miR167-1	comp4722_c0_seq3	AT3G23730.1	XTH16 | xyloglucan endotransglucosylase/hydrolase 16	3
ame-miR167-1	comp51611_c0_seq1			3
ame-miR167-1	comp71174_c0_seq1	AT1G09680.1	Pentatricopeptide repeat (PPR) superfamily protein	0.5
ame-miR167-1	comp856_c0_seq1			3
ame-miR167-2	comp13780_c0_seq1	AT3G09650.1	HCF152, CRM3 | Tetratricopeptide repeat (TPR)-like superfamily protein	2.5
ame-miR167-2	comp35731_c0_seq1	AT5G19950.2	Domain of unknown function (DUF1767)	3
ame-miR167-2	comp4722_c0_seq3	AT3G23730.1	XTH16 | xyloglucan endotransglucosylase/hydrolase 16	3
ame-miR167-2	comp51611_c0_seq1			3
ame-miR167-2	comp71174_c0_seq1	AT1G09680.1	Pentatricopeptide repeat (PPR) superfamily protein	0.5
ame-miR167-2	comp856_c0_seq1			3
ame-miR167-3	comp13780_c0_seq1	AT3G09650.1	HCF152, CRM3 | Tetratricopeptide repeat (TPR)-like superfamily protein	2.5
ame-miR167-3	comp35731_c0_seq1	AT5G19950.2	Domain of unknown function (DUF1767)	3
ame-miR167-3	comp4722_c0_seq3	AT3G23730.1	XTH16 | xyloglucan endotransglucosylase/hydrolase 16	3
ame-miR167-3	comp51611_c0_seq1			3
ame-miR167-3	comp71174_c0_seq1	AT1G09680.1	Pentatricopeptide repeat (PPR) superfamily protein	0.5
ame-miR167-3	comp856_c0_seq1			3
ame-miR167-4	comp13923_c0_seq1	AT1G49720.2	ABF1 | abscisic acid responsive element-binding factor 1	3
ame-miR167-4	comp15286_c0_seq1	AT2G11000.1	ATMAK10, MAK10 | MAK10 homologue	3
ame-miR167-4	comp15413_c0_seq1	AT3G05200.1	ATL6 | RING/U-box superfamily protein	3
ame-miR167-4	comp15606_c0_seq1	AT4G32400.1	EMB104, SHS1, EMB42, ATBT1 | Mitochondrial substrate carrier family protein	2
ame-miR167-4	comp7140_c0_seq1			1.5
ame-miR167-4	comp7140_c0_seq2			1.5
ame-miR167-5	comp13780_c0_seq1	AT3G09650.1	HCF152, CRM3 | Tetratricopeptide repeat (TPR)-like superfamily protein	2.5
ame-miR167-5	comp35731_c0_seq1	AT5G19950.2	Domain of unknown function (DUF1767)	3
ame-miR167-5	comp4722_c0_seq3	AT3G23730.1	XTH16 | xyloglucan endotransglucosylase/hydrolase 16	3
ame-miR167-5	comp51611_c0_seq1			3
ame-miR167-5	comp71174_c0_seq1	AT1G09680.1	Pentatricopeptide repeat (PPR) superfamily protein	0.5
ame-miR167-5	comp856_c0_seq1			3
ame-miR167-6	comp13780_c0_seq1	AT3G09650.1	HCF152, CRM3 | Tetratricopeptide repeat (TPR)-like superfamily protein	2.5
ame-miR167-6	comp35731_c0_seq1	AT5G19950.2	Domain of unknown function (DUF1767)	3
ame-miR167-6	comp4722_c0_seq3	AT3G23730.1	XTH16 | xyloglucan endotransglucosylase/hydrolase 16	3
ame-miR167-6	comp51611_c0_seq1			3
ame-miR167-6	comp71174_c0_seq1	AT1G09680.1	Pentatricopeptide repeat (PPR) superfamily protein	0.5
ame-miR167-6	comp856_c0_seq1			3
ame-miR168-1	comp22238_c0_seq1			0
ame-miR168-1	comp6855_c0_seq1	AT1G72930.2	TIR | toll/interleukin-1 receptor-like	0
ame-miR168-2	comp15915_c0_seq1	AT3G07510.2	unknown protein; FUNCTIONS IN: molecular_function unknown; INVOLVED IN: biological_process unknown; LOCATED IN: cellular_component unknown; EXPRESSED IN: 22 plant structures; EXPRESSED DURING: 13 growth stages; BEST Arabidopsis thaliana protein match is: unknown protein (TAIR:AT2G01580.1); Has 133 Blast hits to 133 proteins in 14 species: Archae - 0; Bacteria - 4; Metazoa - 0; Fungi - 0; Plants -…	3
ame-miR168-2	comp18214_c0_seq1	AT5G09220.1	AAP2 | amino acid permease 2	2.5
ame-miR168-2	comp22238_c0_seq1			0
ame-miR168-2	comp6855_c0_seq1	AT1G72930.2	TIR | toll/interleukin-1 receptor-like	0
ame-miR169-1	comp179013_c0_seq1			3
ame-miR169-1	comp1860_c0_seq1	AT3G02500.1	unknown protein; BEST Arabidopsis thaliana protein match is: unknown protein (TAIR:AT5G16030.1); Has 49 Blast hits to 49 proteins in 10 species: Archae - 0; Bacteria - 0; Metazoa - 0; Fungi - 0; Plants - 49; Viruses - 0; Other Eukaryotes - 0 (source: NCBI BLink).	3
ame-miR169-1	comp27379_c0_seq1			2.5
ame-miR169-1	comp8301_c0_seq1	AT1G17590.4	NF-YA8 | nuclear factor Y, subunit A8	2.5
ame-miR169-1	comp835_c0_seq1	AT1G72830.1	HAP2C, ATHAP2C, NF-YA3 | nuclear factor Y, subunit A3	3
ame-miR169-1	comp97158_c0_seq1			3
ame-miR169-2	comp17557_c0_seq1	AT2G16800.1	high-affinity nickel-transport family protein	3
ame-miR169-2	comp27379_c0_seq1			2
ame-miR169-2	comp8301_c0_seq1	AT1G17590.4	NF-YA8 | nuclear factor Y, subunit A8	1.5
ame-miR169-2	comp835_c0_seq1	AT1G72830.1	HAP2C, ATHAP2C, NF-YA3 | nuclear factor Y, subunit A3	2
ame-miR169-3	comp17557_c0_seq1	AT2G16800.1	high-affinity nickel-transport family protein	2.5
ame-miR169-3	comp1860_c0_seq1	AT3G02500.1	unknown protein; BEST Arabidopsis thaliana protein match is: unknown protein (TAIR:AT5G16030.1); Has 49 Blast hits to 49 proteins in 10 species: Archae - 0; Bacteria - 0; Metazoa - 0; Fungi - 0; Plants - 49; Viruses - 0; Other Eukaryotes - 0 (source: NCBI BLink).	3
ame-miR169-3	comp20534_c0_seq2	AT1G71440.1	PFI, TFC E | tubulin folding cofactor E / Pfifferling (PFI)	3
ame-miR169-3	comp27379_c0_seq1			1.5
ame-miR169-3	comp8301_c0_seq1	AT1G17590.4	NF-YA8 | nuclear factor Y, subunit A8	1
ame-miR169-3	comp835_c0_seq1	AT1G72830.1	HAP2C, ATHAP2C, NF-YA3 | nuclear factor Y, subunit A3	1.5
ame-miR169-4	comp14091_c0_seq1	AT5G07900.1	Mitochondrial transcription termination factor family protein	2
ame-miR169-4	comp22472_c0_seq1	AT5G12840.4	HAP2A, ATHAP2A, NF-YA1 | nuclear factor Y, subunit A1	2.5
ame-miR169-4	comp6428_c0_seq1			3
ame-miR169-5	comp12813_c0_seq1	AT1G79090.2	FUNCTIONS IN: molecular_function unknown; INVOLVED IN: biological_process unknown; LOCATED IN: cellular_component unknown; EXPRESSED IN: 25 plant structures; EXPRESSED DURING: 15 growth stages; CONTAINS InterPro DOMAIN/s: Topoisomerase II-associated protein PAT1 (InterPro:IPR019167); BEST Arabidopsis thaliana protein match is: Topoisomerase II-associated protein PAT1 (TAIR:AT3G22270.1)	3
ame-miR169-5	comp179013_c0_seq1			2.5
ame-miR169-5	comp19705_c0_seq1	AT1G32330.1	ATHSFA1D, HSFA1D | heat shock transcription factor A1D	3
ame-miR169-5	comp22370_c0_seq1	AT2G26570.1	WEB1 | Plant protein of unknown function (DUF827)	3
ame-miR169-6	comp17557_c0_seq1	AT2G16800.1	high-affinity nickel-transport family protein	3
ame-miR169-6	comp1860_c0_seq1	AT3G02500.1	unknown protein; BEST Arabidopsis thaliana protein match is: unknown protein (TAIR:AT5G16030.1); Has 49 Blast hits to 49 proteins in 10 species: Archae - 0; Bacteria - 0; Metazoa - 0; Fungi - 0; Plants - 49; Viruses - 0; Other Eukaryotes - 0 (source: NCBI BLink).	3
ame-miR169-6	comp27379_c0_seq1			1.5
ame-miR169-6	comp8301_c0_seq1	AT1G17590.4	NF-YA8 | nuclear factor Y, subunit A8	2.5
ame-miR169-6	comp835_c0_seq1	AT1G72830.1	HAP2C, ATHAP2C, NF-YA3 | nuclear factor Y, subunit A3	2
ame-miR169-7	comp179013_c0_seq1			3
ame-miR169-7	comp1860_c0_seq1	AT3G02500.1	unknown protein; BEST Arabidopsis thaliana protein match is: unknown protein (TAIR:AT5G16030.1); Has 49 Blast hits to 49 proteins in 10 species: Archae - 0; Bacteria - 0; Metazoa - 0; Fungi - 0; Plants - 49; Viruses - 0; Other Eukaryotes - 0 (source: NCBI BLink).	3
ame-miR169-7	comp27379_c0_seq1			2.5
ame-miR169-7	comp8301_c0_seq1	AT1G17590.4	NF-YA8 | nuclear factor Y, subunit A8	2.5
ame-miR169-7	comp835_c0_seq1	AT1G72830.1	HAP2C, ATHAP2C, NF-YA3 | nuclear factor Y, subunit A3	3
ame-miR169-7	comp97158_c0_seq1			3
ame-miR171-1	comp140997_c0_seq1			2
ame-miR171-1	comp17084_c0_seq1	AT4G30480.2	TPR1, AtTPR1 | Tetratricopeptide repeat (TPR)-like superfamily protein	2.5
ame-miR171-1	comp2334_c0_seq1			3
ame-miR171-1	comp33923_c0_seq1	AT4G36710.1	Scarecrow-like 15, SCL15	2.5
ame-miR171-10	comp140997_c0_seq1			2.5
ame-miR171-10	comp19513_c0_seq2	AT1G69340.1	appr-1-p processing enzyme family protein	3
ame-miR171-10	comp22468_c0_seq1	AT5G19400.2	SMG7 | Telomerase activating protein Est1	2.5
ame-miR171-10	comp2609_c0_seq1			3
ame-miR171-10	comp85836_c0_seq1	AT2G23700.1	Protein of unknown function, DUF547	2.5
ame-miR171-11	comp11831_c0_seq1	AT4G30100.1	P-loop containing nucleoside triphosphate hydrolases superfamily protein	3
ame-miR171-11	comp141796_c0_seq1	AT1G02400.1	ATGA2OX4, ATGA2OX6, DTA1, GA2OX6 | gibberellin 2-oxidase 6	2.5
ame-miR171-11	comp18261_c0_seq1	AT5G56610.1	Phosphotyrosine protein phosphatases superfamily protein	3
ame-miR171-11	comp18620_c0_seq1	AT2G31810.1	ACT domain-containing small subunit of acetolactate synthase protein	2.5
ame-miR171-11	comp20267_c0_seq1	AT4G00150.1	HAM3, ATHAM3, LOM3 | GRAS family transcription factor	2
ame-miR171-11	comp21983_c0_seq1	AT5G03650.1	SBE2.2 | starch branching enzyme 2.2	3
ame-miR171-11	comp21983_c0_seq3	AT1G32080.1	membrane protein, putative	3
ame-miR171-12	comp140997_c0_seq1			2.5
ame-miR171-12	comp19513_c0_seq2	AT1G69340.1	appr-1-p processing enzyme family protein	3
ame-miR171-12	comp22468_c0_seq1	AT5G19400.2	SMG7 | Telomerase activating protein Est1	2.5
ame-miR171-12	comp2609_c0_seq1			3
ame-miR171-12	comp85836_c0_seq1	AT2G23700.1	Protein of unknown function, DUF547	2.5
ame-miR171-13	comp140997_c0_seq1			1.5
ame-miR171-13	comp17084_c0_seq1	AT4G30480.2	TPR1, AtTPR1 | Tetratricopeptide repeat (TPR)-like superfamily protein	2.5
ame-miR171-13	comp22301_c0_seq1	AT1G71710.1	DNAse I-like superfamily protein	3
ame-miR171-13	comp33923_c0_seq1	AT4G36710.1	Scarecrow-like 15, SCL15	2
ame-miR171-2	comp140997_c0_seq1			2
ame-miR171-2	comp19513_c0_seq2	AT1G69340.1	appr-1-p processing enzyme family protein	3
ame-miR171-2	comp3459_c0_seq1	AT4G20770.1	Pentatricopeptide repeat (PPR) superfamily protein	3
ame-miR171-3	comp140997_c0_seq1			2.5
ame-miR171-3	comp19513_c0_seq2	AT1G69340.1	appr-1-p processing enzyme family protein	3
ame-miR171-3	comp22468_c0_seq1	AT5G46330.1	FLS2 | Leucine-rich receptor-like protein kinase family protein	2.5
ame-miR171-3	comp2609_c0_seq1			3
ame-miR171-3	comp85836_c0_seq1	AT2G23700.1	Protein of unknown function, DUF547	2.5
ame-miR171-4	comp140997_c0_seq1			2.5
ame-miR171-4	comp17084_c0_seq1	AT4G30480.2	TPR1, AtTPR1 | Tetratricopeptide repeat (TPR)-like superfamily protein	3
ame-miR171-4	comp20924_c0_seq1	AT4G39720.1	VQ motif-containing protein	2.5
ame-miR171-4	comp33923_c0_seq1	AT4G36710.1	Scarecrow-like 15, SCL15	3
ame-miR171-5	comp140997_c0_seq1			0
ame-miR171-5	comp3459_c0_seq1	AT4G20770.1	Pentatricopeptide repeat (PPR) superfamily protein	3
ame-miR171-6	comp12591_c0_seq1	AT2G48060.1	unknown protein; FUNCTIONS IN: molecular_function unknown; INVOLVED IN: biological_process unknown; LOCATED IN: endomembrane system	3
ame-miR171-6	comp141796_c0_seq1	AT1G02400.1	ATGA2OX4, ATGA2OX6, DTA1, GA2OX6 | gibberellin 2-oxidase 6	3
ame-miR171-6	comp14316_c0_seq2	AT4G22730.1	Leucine-rich repeat protein kinase family protein	3
ame-miR171-6	comp14540_c0_seq1	AT1G67740.1	PSBY, YCF32 | photosystem II BY	3
ame-miR171-6	comp150831_c0_seq1			2.5
ame-miR171-6	comp16931_c0_seq1	AT1G04190.1	TPR3 | Tetratricopeptide repeat (TPR)-like superfamily protein	3
ame-miR171-6	comp18415_c0_seq1	AT3G24120.1	Homeodomain-like superfamily protein	2.5
ame-miR171-6	comp18543_c0_seq3	AT3G20070.2	TTN9 | titan9	2.5
ame-miR171-6	comp20459_c0_seq1	AT3G20330.1	PYRB | PYRIMIDINE B	3
ame-miR171-6	comp21528_c0_seq1	AT5G03500.3	Mediator complex, subunit Med7	2.5
ame-miR171-6	comp3109_c0_seq1	AT1G67740.1	PSBY, YCF32 | photosystem II BY	3
ame-miR171-6	comp3809_c0_seq1	AT2G01630.2	O-Glycosyl hydrolases family 17 protein	3
ame-miR171-6	comp4364_c0_seq1			2.5
ame-miR171-6	comp72921_c0_seq1	AT1G21920.1	Histone H3 K4-specific methyltransferase SET7/9 family protein	2.5
ame-miR171-7	comp7585_c0_seq1	AT5G50400.1	ATPAP27, PAP27 | purple acid phosphatase 27	3
ame-miR171-8	comp140997_c0_seq1			2
ame-miR171-8	comp19513_c0_seq2	AT1G69340.1	appr-1-p processing enzyme family protein	3
ame-miR171-8	comp3459_c0_seq1	AT4G20770.1	Pentatricopeptide repeat (PPR) superfamily protein	3
ame-miR171-9	comp140997_c0_seq1			0.5
ame-miR171-9	comp14296_c0_seq1	AT3G10690.1	GYRA | DNA GYRASE A	2.5
ame-miR171-9	comp16671_c0_seq1	AT5G39790.1	5'-AMP-activated protein kinase-related	3
ame-miR171-9	comp17084_c0_seq1	AT4G30480.2	TPR1, AtTPR1 | Tetratricopeptide repeat (TPR)-like superfamily protein	3
ame-miR171-9	comp31859_c0_seq1	AT4G37160.1	sks15 | SKU5 similar 15	3
ame-miR171-9	comp33923_c0_seq1	AT4G36710.1	Scarecrow-like 15, SCL15	2.5
ame-miR171-9	comp46749_c0_seq1	AT1G01430.1	TBL25 | TRICHOME BIREFRINGENCE-LIKE 25	3
ame-miR172-1	comp12335_c0_seq1	AT1G75210.1	HAD-superfamily hydrolase, subfamily IG, 5'-nucleotidase	2.5
ame-miR172-1	comp13176_c0_seq1	AT5G60120.1	TOE2 | target of early activation tagged (EAT) 2	2.5
ame-miR172-1	comp18451_c0_seq1	AT5G10750.1	Protein of unknown function (DUF1336)	0.5
ame-miR172-1	comp19093_c0_seq2	AT1G50690.1	Cystatin/monellin superfamily protein	3
ame-miR172-1	comp20858_c0_seq3	AT5G64813.1	LIP1 | Ras-related small GTP-binding family protein	3
ame-miR172-1	comp21523_c0_seq1	AT3G63460.1	transducin family protein / WD-40 repeat family protein	3
ame-miR172-1	comp22756_c0_seq1	AT3G56150.2	EIF3C | eukaryotic translation initiation factor 3C	2
ame-miR172-1	comp22832_c0_seq2	AT1G20960.2	emb1507 | U5 small nuclear ribonucleoprotein helicase, putative	3
ame-miR172-1	comp4646_c0_seq1	AT5G38380.1	FUNCTIONS IN: molecular_function unknown; INVOLVED IN: biological_process unknown; LOCATED IN: membrane; EXPRESSED IN: 22 plant structures; EXPRESSED DURING: 14 growth stages; CONTAINS InterPro DOMAIN/s: Protein of unknown function DUF6, transmembrane (InterPro:IPR000620); BEST Arabidopsis thaliana protein match is: Cation efflux family protein (TAIR:AT2G04620.1); Has 123 Blast hits to 121 protei…	2.5
ame-miR172-2	comp17103_c0_seq1	AT5G65290.1	LMBR1-like membrane protein	3
ame-miR172-2	comp20693_c0_seq1	AT3G62980.1	TIR1 | F-box/RNI-like superfamily protein	3
ame-miR172-2	comp22030_c1_seq1	AT3G18230.1	Octicosapeptide/Phox/Bem1p family protein	2
ame-miR172-2	comp6968_c0_seq1	AT5G12400.1	DNA binding;zinc ion binding;DNA binding	3
ame-miR172-3	comp12335_c0_seq1	AT1G75210.1	HAD-superfamily hydrolase, subfamily IG, 5'-nucleotidase	2.5
ame-miR172-3	comp13176_c0_seq1	AT5G60120.1	TOE2 | target of early activation tagged (EAT) 2	2.5
ame-miR172-3	comp18451_c0_seq1	AT5G10750.1	Protein of unknown function (DUF1336)	0.5
ame-miR172-3	comp19093_c0_seq2	AT1G50690.1	Cystatin/monellin superfamily protein	3
ame-miR172-3	comp20858_c0_seq3	AT5G64813.1	LIP1 | Ras-related small GTP-binding family protein	3
ame-miR172-3	comp21523_c0_seq1	AT3G63460.1	transducin family protein / WD-40 repeat family protein	3
ame-miR172-3	comp22756_c0_seq1	AT3G56150.2	EIF3C | eukaryotic translation initiation factor 3C	2
ame-miR172-3	comp22756_c0_seq3	AT3G56150.2	EIF3C | eukaryotic translation initiation factor 3C	3
ame-miR172-3	comp22832_c0_seq2	AT1G20960.2	emb1507 | U5 small nuclear ribonucleoprotein helicase, putative	3
ame-miR172-3	comp4646_c0_seq1	AT5G38380.1	FUNCTIONS IN: molecular_function unknown; INVOLVED IN: biological_process unknown; LOCATED IN: membrane; EXPRESSED IN: 22 plant structures; EXPRESSED DURING: 14 growth stages; CONTAINS InterPro DOMAIN/s: Protein of unknown function DUF6, transmembrane (InterPro:IPR000620); BEST Arabidopsis thaliana protein match is: Cation efflux family protein (TAIR:AT2G04620.1); Has 123 Blast hits to 121 protei…	2.5
ame-miR172-4	comp12903_c0_seq1	AT1G79530.1	GAPCP-1 | glyceraldehyde-3-phosphate dehydrogenase of plastid 1	3
ame-miR172-4	comp13223_c0_seq1	AT1G32100.1	ATPRR1, PRR1 | pinoresinol reductase 1	3
ame-miR172-4	comp16572_c0_seq1	AT4G36920.2	AP2 | Integrase-type DNA-binding superfamily protein	3
ame-miR172-4	comp17439_c0_seq1	AT2G28550.3	RAP2.7 | related to AP2.7	2
ame-miR172-4	comp18767_c0_seq1	AT3G15220.1	Protein kinase superfamily protein	3
ame-miR172-4	comp18960_c0_seq1	AT1G55880.1	Pyridoxal-5'-phosphate-dependent enzyme family protein	3
ame-miR172-4	comp19006_c0_seq1	AT1G63900.1	DAL1 | E3 Ubiquitin ligase family protein	3
ame-miR172-4	comp19897_c0_seq1	AT1G28760.1	Uncharacterized conserved protein (DUF2215)	3
ame-miR172-4	comp21619_c0_seq1	AT3G60500.3	CER7 | 3'-5'-exoribonuclease family protein	3
ame-miR172-4	comp22099_c0_seq1	AT2G34930.1	disease resistance family protein / LRR family protein	3
ame-miR172-4	comp22587_c0_seq15	AT3G13330.1	PA200 | proteasome activating protein 200	2.5
ame-miR172-4	comp22676_c1_seq2	AT3G19740.1	P-loop containing nucleoside triphosphate hydrolases superfamily protein	3
ame-miR172-4	comp22691_c0_seq30	AT1G32220.1	NAD(P)-binding Rossmann-fold superfamily protein	3
ame-miR172-4	comp289818_c0_seq1			2
ame-miR172-4	comp5987_c0_seq1	AT5G08305.1	Pentatricopeptide repeat (PPR) superfamily protein	3
ame-miR172-4	comp64616_c0_seq1			2.5
ame-miR172-4	comp74441_c0_seq1	AT2G30950.1	VAR2, FTSH2 | FtsH extracellular protease family	3
ame-miR172-4	comp7737_c0_seq1	AT1G09230.1	RNA-binding (RRM/RBD/RNP motifs) family protein	3
ame-miR172-5	comp12335_c0_seq1	AT1G75210.1	HAD-superfamily hydrolase, subfamily IG, 5'-nucleotidase	2.5
ame-miR172-5	comp13176_c0_seq1	AT5G60120.1	TOE2 | target of early activation tagged (EAT) 2	2.5
ame-miR172-5	comp18451_c0_seq1	AT5G10750.1	Protein of unknown function (DUF1336)	0.5
ame-miR172-5	comp19093_c0_seq2	AT1G50690.1	Cystatin/monellin superfamily protein	3
ame-miR172-5	comp20858_c0_seq3	AT5G64813.1	LIP1 | Ras-related small GTP-binding family protein	3
ame-miR172-5	comp21523_c0_seq1	AT3G63460.1	transducin family protein / WD-40 repeat family protein	3
ame-miR172-5	comp22756_c0_seq1	AT3G56150.2	EIF3C | eukaryotic translation initiation factor 3C	2
ame-miR172-5	comp22832_c0_seq2	AT1G20960.2	emb1507 | U5 small nuclear ribonucleoprotein helicase, putative	3
ame-miR172-5	comp4646_c0_seq1	AT5G38380.1	FUNCTIONS IN: molecular_function unknown; INVOLVED IN: biological_process unknown; LOCATED IN: membrane; EXPRESSED IN: 22 plant structures; EXPRESSED DURING: 14 growth stages; CONTAINS InterPro DOMAIN/s: Protein of unknown function DUF6, transmembrane (InterPro:IPR000620); BEST Arabidopsis thaliana protein match is: Cation efflux family protein (TAIR:AT2G04620.1); Has 123 Blast hits to 121 protei…	2.5
ame-miR172-6	comp12335_c0_seq1	AT1G75210.1	HAD-superfamily hydrolase, subfamily IG, 5'-nucleotidase	3
ame-miR172-6	comp13176_c0_seq1	AT5G60120.1	TOE2 | target of early activation tagged (EAT) 2	2.5
ame-miR172-6	comp18451_c0_seq1	AT5G10750.1	Protein of unknown function (DUF1336)	1
ame-miR172-6	comp19093_c0_seq2	AT1G50690.1	Cystatin/monellin superfamily protein	3
ame-miR172-6	comp20858_c0_seq3	AT5G64813.1	LIP1 | Ras-related small GTP-binding family protein	2
ame-miR172-6	comp21412_c0_seq1	AT1G55300.1	TAF7 | TBP-associated factor 7	3
ame-miR172-6	comp21505_c1_seq1	AT4G24020.1	NLP7 | NIN like protein 7	3
ame-miR172-6	comp21523_c0_seq1	AT3G63460.1	transducin family protein / WD-40 repeat family protein	2
ame-miR172-6	comp21930_c0_seq3	AT5G53440.1	unknown protein; FUNCTIONS IN: molecular_function unknown; INVOLVED IN: biological_process unknown; LOCATED IN: cytosol; EXPRESSED IN: 25 plant structures; EXPRESSED DURING: 15 growth stages; Has 1807 Blast hits to 1807 proteins in 277 species: Archae - 0; Bacteria - 0; Metazoa - 736; Fungi - 347; Plants - 385; Viruses - 0; Other Eukaryotes - 339 (source: NCBI BLink).	3
ame-miR172-6	comp21930_c0_seq4	AT5G53440.1	unknown protein; FUNCTIONS IN: molecular_function unknown; INVOLVED IN: biological_process unknown; LOCATED IN: cytosol; EXPRESSED IN: 25 plant structures; EXPRESSED DURING: 15 growth stages; Has 1807 Blast hits to 1807 proteins in 277 species: Archae - 0; Bacteria - 0; Metazoa - 736; Fungi - 347; Plants - 385; Viruses - 0; Other Eukaryotes - 339 (source: NCBI BLink).	3
ame-miR172-6	comp22756_c0_seq1	AT3G56150.2	EIF3C | eukaryotic translation initiation factor 3C	2.5
ame-miR172-6	comp22832_c0_seq2	AT1G20960.2	emb1507 | U5 small nuclear ribonucleoprotein helicase, putative	2
ame-miR172-6	comp4646_c0_seq1	AT5G38380.1	FUNCTIONS IN: molecular_function unknown; INVOLVED IN: biological_process unknown; LOCATED IN: membrane; EXPRESSED IN: 22 plant structures; EXPRESSED DURING: 14 growth stages; CONTAINS InterPro DOMAIN/s: Protein of unknown function DUF6, transmembrane (InterPro:IPR000620); BEST Arabidopsis thaliana protein match is: Cation efflux family protein (TAIR:AT2G04620.1); Has 123 Blast hits to 121 protei…	3
ame-miR172-6	comp4859_c0_seq1	AT5G53170.1	FTSH11 | FTSH protease 11	3
ame-miR172-6	comp94916_c0_seq1	AT3G06240.1	F-box family protein	3
ame-miR172-7	comp12833_c0_seq1	AT2G47500.1	P-loop nucleoside triphosphate hydrolases superfamily protein with CH (Calponin Homology) domain	3
ame-miR172-7	comp13176_c0_seq1	AT5G60120.1	TOE2 | target of early activation tagged (EAT) 2	2
ame-miR172-7	comp16990_c0_seq1	AT1G49760.2	PAB8 | poly(A) binding protein 8	3
ame-miR172-7	comp18451_c0_seq1	AT5G10750.1	Protein of unknown function (DUF1336)	0
ame-miR172-7	comp19978_c0_seq1	AT2G29210.1	splicing factor PWI domain-containing protein	3
ame-miR172-7	comp21092_c0_seq1	AT2G47940.2	DEGP2 | DEGP protease 2	3
ame-miR172-7	comp21523_c0_seq1	AT3G63460.1	transducin family protein / WD-40 repeat family protein	2.5
ame-miR172-7	comp22756_c0_seq1	AT3G56150.2	EIF3C | eukaryotic translation initiation factor 3C	1.5
ame-miR172-7	comp22756_c0_seq3	AT3G56150.2	EIF3C | eukaryotic translation initiation factor 3C	2.5
ame-miR172-7	comp4646_c0_seq1	AT5G38380.1	FUNCTIONS IN: molecular_function unknown; INVOLVED IN: biological_process unknown; LOCATED IN: membrane; EXPRESSED IN: 22 plant structures; EXPRESSED DURING: 14 growth stages; CONTAINS InterPro DOMAIN/s: Protein of unknown function DUF6, transmembrane (InterPro:IPR000620); BEST Arabidopsis thaliana protein match is: Cation efflux family protein (TAIR:AT2G04620.1); Has 123 Blast hits to 121 protei…	2
ame-miR2111-1	comp119786_c0_seq1	AT5G63080.1	2-oxoglutarate (2OG) and Fe(II)-dependent oxygenase superfamily protein	3
ame-miR2111-1	comp12569_c0_seq1	AT2G48060.1	unknown protein; FUNCTIONS IN: molecular_function unknown; INVOLVED IN: biological_process unknown; LOCATED IN: endomembrane system	2.5
ame-miR2111-1	comp14325_c0_seq1	AT3G27150.1	Galactose oxidase/kelch repeat superfamily protein	2
ame-miR2111-1	comp14325_c0_seq2	AT3G27150.1	Galactose oxidase/kelch repeat superfamily protein	2
ame-miR2111-1	comp213236_c0_seq1	AT5G44740.2	POLH | Y-family DNA polymerase H	3
ame-miR2111-1	comp79822_c0_seq1	AT2G31270.1	ATCDT1A, CDT1A, CDT1 | homolog of yeast CDT1 A	2.5
ame-miR2111-1	comp20864_c0_seq1	AT2G36660.1	PAB7, poly(A) binding protein 7	2.5
ame-miR2111-1	comp46656_c0_seq1	AT3G62330.1	Zinc knuckle (CCHC-type) family protein	3
ame-miR2111-3	comp13282_c0_seq1	AT1G08820.2	VAP27-2 | vamp/synaptobrevin-associated protein 27-2	3
ame-miR2111-3	comp14325_c0_seq1	AT3G27150.1	Galactose oxidase/kelch repeat superfamily protein	1.5
ame-miR2111-3	comp14325_c0_seq2	AT3G27150.1	Galactose oxidase/kelch repeat superfamily protein	1.5
ame-miR2111-3	comp21157_c1_seq4	AT4G16110.1	ARR2, RR2 | response regulator 2	2
ame-miR2111-3	comp275939_c0_seq1			3
ame-miR2111-3	comp6508_c0_seq1	AT3G16730.1	CONTAINS InterPro DOMAIN/s: Non-SMC condensin II complex, subunit H2-like (InterPro:IPR009378); Has 249 Blast hits to 211 proteins in 82 species: Archae - 0; Bacteria - 0; Metazoa - 145; Fungi - 8; Plants - 30; Viruses - 0; Other Eukaryotes - 66 (source: NCBI BLink).	2.5
ame-miR2111-3	comp7976_c0_seq1	AT5G36950.1	DegP10 | DegP protease 10	3
ame-miR2111-4	comp133952_c0_seq1	AT5G54980.1	Uncharacterised protein family (UPF0497)	3
ame-miR2111-4	comp140842_c0_seq1	AT4G23160.1	CRK8 | cysteine-rich RLK (RECEPTOR-like protein kinase) 8	2.5
ame-miR2111-5	comp119786_c0_seq1	AT5G63080.1	2-oxoglutarate (2OG) and Fe(II)-dependent oxygenase superfamily protein	3
ame-miR2111-5	comp12569_c0_seq1	AT2G48060.1	unknown protein; FUNCTIONS IN: molecular_function unknown; INVOLVED IN: biological_process unknown; LOCATED IN: endomembrane system	2.5
ame-miR2111-5	comp14325_c0_seq1	AT3G27150.1	Galactose oxidase/kelch repeat superfamily protein	2
ame-miR2111-5	comp14325_c0_seq2	AT3G27150.1	Galactose oxidase/kelch repeat superfamily protein	2
ame-miR2111-5	comp213236_c0_seq1	AT5G44740.2	POLH | Y-family DNA polymerase H	3
ame-miR2111-5	comp79822_c0_seq1	AT2G31270.1	ATCDT1A, CDT1A, CDT1 | homolog of yeast CDT1 A	2.5
ame-miR2111-6	comp12569_c0_seq1	AT2G48060.1	unknown protein; FUNCTIONS IN: molecular_function unknown; INVOLVED IN: biological_process unknown; LOCATED IN: endomembrane system	3
ame-miR2111-6	comp14325_c0_seq1	AT3G27150.1	Galactose oxidase/kelch repeat superfamily protein	2.5
ame-miR2111-6	comp14325_c0_seq2	AT3G27150.1	Galactose oxidase/kelch repeat superfamily protein	2.5
ame-miR2111-6	comp16915_c0_seq1	AT1G16720.1	HCF173 | high chlorophyll fluorescence phenotype 173	2.5
ame-miR2111-6	comp20865_c0_seq2	AT1G14580.2	C2H2-like zinc finger protein	3
ame-miR2111-6	comp22257_c0_seq5	AT4G34138.1	UGT73B1 | UDP-glucosyl transferase 73B1	3
ame-miR2111-6	comp79822_c0_seq1	AT2G31270.1	ATCDT1A, CDT1A, CDT1 | homolog of yeast CDT1 A	3
ame-miR2111-7	comp13282_c0_seq1			3
ame-miR2111-7	comp14325_c0_seq1	AT3G27150.1	Galactose oxidase/kelch repeat superfamily protein	1.5
ame-miR2111-7	comp14325_c0_seq2	AT3G27150.1	Galactose oxidase/kelch repeat superfamily protein	1.5
ame-miR2111-7	comp21157_c1_seq4	AT4G16110.1	ARR2, RR2 | response regulator 2	2
ame-miR2111-7	comp275939_c0_seq1			3
ame-miR2111-7	comp6508_c0_seq1	AT3G16730.1	CONTAINS InterPro DOMAIN/s: Non-SMC condensin II complex, subunit H2-like	2.5
ame-miR2111-7	comp7976_c0_seq1	AT5G36950.1	DegP10 | DegP protease 10	3
ame-miR2118-1	comp114767_c0_seq1			3
ame-miR2118-1	comp11549_c0_seq1	AT1G27170.2	transmembrane receptors;ATP binding	1.5
ame-miR2118-1	comp11549_c0_seq2	AT5G48770.1	Disease resistance protein (TIR-NBS-LRR class) family	1.5
ame-miR2118-1	comp118765_c0_seq1			3
ame-miR2118-1	comp149771_c0_seq1			3
ame-miR2118-1	comp21300_c0_seq1	AT3G58110.1	unknown protein	3
ame-miR2118-1	comp236853_c0_seq1	AT5G17680.1	disease resistance protein (TIR-NBS-LRR class), putative	3
ame-miR2118-1	comp26020_c0_seq1			3
ame-miR2118-1	comp8158_c0_seq1	AT5G17680.1	disease resistance protein (TIR-NBS-LRR class), putative	2.5
ame-miR2118-1	comp94350_c0_seq1	AT5G48770.1	Disease resistance protein (TIR-NBS-LRR class) family	3
ame-miR2118-1	comp9454_c0_seq1	AT1G56720.3	Protein kinase superfamily protein	2.5
ame-miR2118-2	comp114767_c0_seq1			3
ame-miR2118-2	comp11549_c0_seq1	AT1G27170.2	transmembrane receptors;ATP binding	2
ame-miR2118-2	comp11549_c0_seq2	AT5G48770.1	Disease resistance protein (TIR-NBS-LRR class) family	2
ame-miR2118-2	comp118765_c0_seq1			3
ame-miR2118-2	comp22830_c0_seq10	AT5G36930.2	NB-ARC domain-containing disease resistance protein	2.5
ame-miR2118-2	comp8158_c0_seq1	AT5G17680.1	disease resistance protein (TIR-NBS-LRR class), putative	2.5
ame-miR2118-2	comp9454_c0_seq1	AT1G56720.3	Protein kinase superfamily protein	3
ame-miR390-1	comp24817_c0_seq1	AT3G22590.1	PHP, CDC73 | PLANT HOMOLOGOUS TO PARAFIBROMIN	2
ame-miR390-1	comp6362_c0_seq1	AT3G17185.2	TASIR-ARF, TAS3, ATTAS3 | TAS3/TASIR-ARF (TRANS-ACTING SIRNA3); other RNA	3
ame-miR390-2	comp7475_c0_seq1	AT4G20520.1	RNA binding;RNA-directed DNA polymerases	2.5
ame-miR390-3	comp7475_c0_seq1	AT4G20520.1	RNA binding;RNA-directed DNA polymerases	2.5
ame-miR393-1	comp19206_c0_seq2	AT5G57620.1	MYB36, AtMYB36 | myb domain protein 36	3
ame-miR393-1	comp4256_c0_seq1			1
ame-miR393-2	comp19206_c0_seq2	AT5G57620.1	MYB36, AtMYB36 | myb domain protein 36	3
ame-miR393-2	comp4256_c0_seq1			1
ame-miR393-3	comp13465_c0_seq1	AT4G01130.1	GDSL-like Lipase/Acylhydrolase superfamily protein	3
ame-miR393-3	comp16209_c0_seq1	AT2G11890.1	adenylate cyclases	3
ame-miR393-3	comp20164_c0_seq1	AT4G26190.1	Haloacid dehalogenase-like hydrolase (HAD) superfamily protein	3
ame-miR393-3	comp4256_c0_seq1			2
ame-miR393-4	comp19206_c0_seq2	AT5G57620.1	MYB36, AtMYB36 | myb domain protein 36	3
ame-miR393-4	comp4256_c0_seq1			1
ame-miR394-1	comp18618_c0_seq3	AT5G04290.1	KTF1, SPT5L | kow domain-containing transcription factor 1	3
ame-miR394-1	comp19650_c0_seq1	AT2G36690.1	2-oxoglutarate (2OG) and Fe(II)-dependent oxygenase superfamily protein	3
ame-miR394-1	comp22385_c0_seq22	AT1G15520.1	PDR12, ATPDR12, ABCG40, ATABCG40 | pleiotropic drug resistance 12	2.5
ame-miR394-1	comp261_c0_seq1			3
ame-miR394-1	comp29635_c0_seq1	AT1G27340.1	Galactose oxidase/kelch repeat superfamily protein	1
ame-miR394-2	comp11934_c0_seq1	AT4G04790.1	Tetratricopeptide repeat (TPR)-like superfamily protein	3
ame-miR394-2	comp21865_c0_seq1	AT4G33430.1	BAK1, RKS10, SERK3, ELG, ATSERK3, ATBAK1 | BRI1-associated receptor kinase	3
ame-miR394-2	comp22385_c0_seq22	AT1G15520.1	PDR12, ATPDR12, ABCG40, ATABCG40 | pleiotropic drug resistance 12	3
ame-miR394-2	comp23220_c0_seq1	AT1G55260.2	Bifunctional inhibitor/lipid-transfer protein/seed storage 2S albumin superfamily protein	3
ame-miR394-2	comp29635_c0_seq1	AT1G27340.1	Galactose oxidase/kelch repeat superfamily protein	1
ame-miR394-2	comp7045_c0_seq1	AT2G40200.1	basic helix-loop-helix (bHLH) DNA-binding superfamily protein	3
ame-miR395-1	comp1483_c0_seq1	AT4G30990.1	ARM repeat superfamily protein	2
ame-miR395-1	comp151480_c0_seq1	AT5G45230.1	Disease resistance protein (TIR-NBS-LRR class) family	1
ame-miR395-1	comp15634_c0_seq4	AT3G15260.2	Protein phosphatase 2C family protein	3
ame-miR395-1	comp19216_c0_seq1	AT3G08970.1	ATERDJ3A, TMS1 | DNAJ heat shock N-terminal domain-containing protein	2.5
ame-miR395-1	comp19515_c0_seq1	AT3G22890.1	APS1 | ATP sulfurylase 1	2
ame-miR395-1	comp36157_c0_seq1	AT3G52750.1	FTSZ2-2 | Tubulin/FtsZ family protein	2.5
ame-miR395-1	comp7379_c0_seq1	AT1G57590.1	Pectinacetylesterase family protein	3
ame-miR395-1	comp7444_c0_seq1	AT5G10180.1	AST68, SULTR2;1 | slufate transporter 2;1	2
ame-miR395-1	comp9035_c0_seq1	AT3G13750.1	BGAL1 | beta galactosidase 1	3
ame-miR396-1	comp129447_c0_seq1	AT5G27270.1	EMB976 | Tetratricopeptide repeat (TPR)-like superfamily protein	3
ame-miR396-1	comp13888_c0_seq1	AT5G56760.1	ATSERAT1;1, SAT5, SAT-52, SERAT1;1 | serine acetyltransferase 1;1	3
ame-miR396-1	comp140146_c0_seq1	AT4G30700.1	Pentatricopeptide repeat (PPR) superfamily protein	3
ame-miR396-1	comp140855_c0_seq1	AT1G15980.1	NDF1, NDH48 | NDH-dependent cyclic electron flow 1	3
ame-miR396-1	comp140925_c0_seq1	AT1G31430.1	Pentatricopeptide repeat (PPR-like) superfamily protein	3
ame-miR396-1	comp166191_c0_seq1			2.5
ame-miR396-1	comp17136_c0_seq1	AT3G53690.1	RING/U-box superfamily protein	3
ame-miR396-1	comp17155_c0_seq1	AT3G24630.1	unknown protein; Has 5348 Blast hits to 3182 proteins in 353 species: Archae - 0; Bacteria - 481; Metazoa - 1959; Fungi - 405; Plants - 180; Viruses - 10; Other Eukaryotes - 2313 (source: NCBI BLink).	3
ame-miR396-1	comp17989_c0_seq1	AT1G71350.1	eukaryotic translation initiation factor SUI1 family protein	3
ame-miR396-1	comp18006_c0_seq1	AT4G27220.1	NB-ARC domain-containing disease resistance protein	2.5
ame-miR396-1	comp18352_c0_seq1	AT1G19100.1	Histidine kinase-, DNA gyrase B-, and HSP90-like ATPase family protein	2.5
ame-miR396-1	comp18692_c0_seq1			2
ame-miR396-1	comp188139_c0_seq1	AT5G22620.3	phosphoglycerate/bisphosphoglycerate mutase family protein	3
ame-miR396-1	comp19917_c0_seq1	AT5G21160.1	LA RNA-binding protein	3
ame-miR396-1	comp20686_c0_seq1	AT3G05090.2	LRS1 | Transducin/WD40 repeat-like superfamily protein	3
ame-miR396-1	comp20686_c0_seq2	AT3G05090.2	LRS1 | Transducin/WD40 repeat-like superfamily protein	3
ame-miR396-1	comp21877_c0_seq1	AT3G26922.1	F-box/RNI-like superfamily protein	3
ame-miR396-1	comp36563_c0_seq1			1.5
ame-miR396-1	comp46469_c0_seq1	AT4G36880.1	CP1 | cysteine proteinase1	2
ame-miR396-1	comp46654_c0_seq1	AT2G22840.1	AtGRF1, GRF1 | growth-regulating factor 1	2
ame-miR396-1	comp5266_c0_seq1	AT5G43060.1	Granulin repeat cysteine protease family protein	2
ame-miR396-1	comp7281_c0_seq1	AT3G52910.1	AtGRF4, GRF4 | growth-regulating factor 4	2
ame-miR396-10	comp129447_c0_seq1	AT5G27270.1	EMB976 | Tetratricopeptide repeat (TPR)-like superfamily protein	3
ame-miR396-10	comp13888_c0_seq1	AT5G56760.1	ATSERAT1;1, SAT5, SAT-52, SERAT1;1 | serine acetyltransferase 1;1	3
ame-miR396-10	comp140146_c0_seq1	AT4G30700.1	Pentatricopeptide repeat (PPR) superfamily protein	3
ame-miR396-10	comp140855_c0_seq1	AT1G15980.1	NDF1, NDH48 | NDH-dependent cyclic electron flow 1	3
ame-miR396-10	comp140925_c0_seq1	AT1G31430.1	Pentatricopeptide repeat (PPR-like) superfamily protein	3
ame-miR396-10	comp166191_c0_seq1			2.5
ame-miR396-10	comp17136_c0_seq1	AT3G53690.1	RING/U-box superfamily protein	3
ame-miR396-10	comp17155_c0_seq1	AT3G24630.1	unknown protein; Has 5348 Blast hits to 3182 proteins in 353 species: Archae - 0; Bacteria - 481; Metazoa - 1959; Fungi - 405; Plants - 180; Viruses - 10; Other Eukaryotes - 2313 (source: NCBI BLink).	3
ame-miR396-10	comp17989_c0_seq1	AT1G71350.1	eukaryotic translation initiation factor SUI1 family protein	3
ame-miR396-10	comp18006_c0_seq1	AT4G27220.1	NB-ARC domain-containing disease resistance protein	2.5
ame-miR396-10	comp18352_c0_seq1	AT1G19100.1	Histidine kinase-, DNA gyrase B-, and HSP90-like ATPase family protein	2.5
ame-miR396-10	comp18692_c0_seq1			2
ame-miR396-10	comp188139_c0_seq1			3
ame-miR396-10	comp19917_c0_seq1	AT5G21160.1	LA RNA-binding protein	3
ame-miR396-10	comp20686_c0_seq1	AT3G05090.2	LRS1 | Transducin/WD40 repeat-like superfamily protein	3
ame-miR396-10	comp20686_c0_seq2	AT3G05090.2	LRS1 | Transducin/WD40 repeat-like superfamily protein	3
ame-miR396-10	comp21877_c0_seq1			3
ame-miR396-10	comp21877_c0_seq2			3
ame-miR396-10	comp36563_c0_seq1			1.5
ame-miR396-10	comp46469_c0_seq1	AT4G36880.1	CP1 | cysteine proteinase1	2
ame-miR396-10	comp46654_c0_seq1	AT2G22840.1	AtGRF1, GRF1 | growth-regulating factor 1	2
ame-miR396-10	comp5266_c0_seq1	AT5G43060.1	Granulin repeat cysteine protease family protein	2
ame-miR396-10	comp7281_c0_seq1	AT3G52910.1	AtGRF4, GRF4 | growth-regulating factor 4	2
ame-miR396-2	comp129780_c0_seq1			3
ame-miR396-2	comp18571_c0_seq2	AT4G21410.1	CRK29 | cysteine-rich RLK (RECEPTOR-like protein kinase) 29	2.5
ame-miR396-2	comp18692_c0_seq1			3
ame-miR396-2	comp198213_c0_seq1	AT1G10280.1	Core-2/I-branching beta-1,6-N-acetylglucosaminyltransferase family protein	2.5
ame-miR396-2	comp214831_c0_seq1	AT1G51880.1	RHS6 | root hair specific 6	3
ame-miR396-2	comp4649_c0_seq1	AT1G08360.1	Ribosomal protein L1p/L10e family	3
ame-miR396-2	comp4649_c0_seq3	AT1G08360.1	Ribosomal protein L1p/L10e family	3
ame-miR396-3	comp129447_c0_seq1	AT5G27270.1	EMB976 | Tetratricopeptide repeat (TPR)-like superfamily protein	3
ame-miR396-3	comp13888_c0_seq1	AT5G56760.1	ATSERAT1;1, SAT5, SAT-52, SERAT1;1 | serine acetyltransferase 1;1	3
ame-miR396-3	comp140146_c0_seq1	AT4G30700.1	Pentatricopeptide repeat (PPR) superfamily protein	3
ame-miR396-3	comp140855_c0_seq1	AT1G15980.1	NDF1, NDH48 | NDH-dependent cyclic electron flow 1	3
ame-miR396-3	comp140925_c0_seq1	AT1G31430.1	Pentatricopeptide repeat (PPR-like) superfamily protein	3
ame-miR396-3	comp166191_c0_seq1			2.5
ame-miR396-3	comp17136_c0_seq1	AT3G53690.1	RING/U-box superfamily protein	3
ame-miR396-3	comp17155_c0_seq1	AT3G24630.1	unknown protein; Has 5348 Blast hits to 3182 proteins in 353 species: Archae - 0; Bacteria - 481; Metazoa - 1959; Fungi - 405; Plants - 180; Viruses - 10; Other Eukaryotes - 2313 (source: NCBI BLink).	3
ame-miR396-3	comp17989_c0_seq1	AT1G71350.1	eukaryotic translation initiation factor SUI1 family protein	3
ame-miR396-3	comp18006_c0_seq1	AT4G27220.1	NB-ARC domain-containing disease resistance protein	2.5
ame-miR396-3	comp18352_c0_seq1	AT1G19100.1	Histidine kinase-, DNA gyrase B-, and HSP90-like ATPase family protein	2.5
ame-miR396-3	comp18692_c0_seq1			2
ame-miR396-3	comp188139_c0_seq1			3
ame-miR396-3	comp19917_c0_seq1	AT5G21160.1	LA RNA-binding protein	3
ame-miR396-3	comp20686_c0_seq1	AT3G05090.2	LRS1 | Transducin/WD40 repeat-like superfamily protein	3
ame-miR396-3	comp20686_c0_seq2	AT3G05090.2	LRS1 | Transducin/WD40 repeat-like superfamily protein	3
ame-miR396-3	comp21877_c0_seq1			3
ame-miR396-3	comp21877_c0_seq2			3
ame-miR396-3	comp36563_c0_seq1			1.5
ame-miR396-3	comp46469_c0_seq1	AT4G36880.1	CP1 | cysteine proteinase1	2
ame-miR396-3	comp46654_c0_seq1	AT2G22840.1	AtGRF1, GRF1 | growth-regulating factor 1	2
ame-miR396-3	comp5266_c0_seq1	AT5G43060.1	Granulin repeat cysteine protease family protein	2
ame-miR396-3	comp7281_c0_seq1	AT3G52910.1	AtGRF4, GRF4 | growth-regulating factor 4	2
ame-miR396-4	comp140146_c0_seq1	AT4G30700.1	Pentatricopeptide repeat (PPR) superfamily protein	3
ame-miR396-4	comp166191_c0_seq1			3
ame-miR396-4	comp18006_c0_seq1	AT4G27220.1	NB-ARC domain-containing disease resistance protein	3
ame-miR396-4	comp18352_c0_seq1	AT1G19100.1	Histidine kinase-, DNA gyrase B-, and HSP90-like ATPase family protein	3
ame-miR396-4	comp18539_c0_seq1	AT3G22470.1	Pentatricopeptide repeat (PPR) superfamily protein	2
ame-miR396-4	comp18692_c0_seq1			2.5
ame-miR396-4	comp188139_c0_seq1			3
ame-miR396-4	comp18838_c0_seq1	AT1G22900.1	Disease resistance-responsive (dirigent-like protein) family protein	3
ame-miR396-4	comp22070_c0_seq1	AT1G12470.1	zinc ion binding	2.5
ame-miR396-4	comp22523_c1_seq10			2
ame-miR396-4	comp22523_c1_seq2			2
ame-miR396-4	comp241681_c0_seq1			3
ame-miR396-4	comp36563_c0_seq1			2
ame-miR396-4	comp46469_c0_seq1	AT4G36880.1	CP1 | cysteine proteinase1	2.5
ame-miR396-4	comp46654_c0_seq1	AT2G22840.1	AtGRF1, GRF1 | growth-regulating factor 1	2.5
ame-miR396-4	comp5266_c0_seq1	AT5G43060.1	Granulin repeat cysteine protease family protein	2.5
ame-miR396-4	comp5774_c0_seq1			3
ame-miR396-4	comp7281_c0_seq1	AT3G52910.1	AtGRF4, GRF4 | growth-regulating factor 4	2.5
ame-miR396-4	comp7370_c0_seq1			3
ame-miR396-4	comp8224_c0_seq1	AT1G54385.2	ARM repeat superfamily protein	3
ame-miR396-4	comp9686_c0_seq1	AT1G79350.1	EMB1135 | RING/FYVE/PHD zinc finger superfamily protein	3
ame-miR396-5	comp132818_c0_seq1	AT1G21280.1	CONTAINS InterPro DOMAIN/s: Retrotransposon gag protein (InterPro:IPR005162); Has 707 Blast hits to 705 proteins in 25 species: Archae - 0; Bacteria - 0; Metazoa - 4; Fungi - 0; Plants - 703; Viruses - 0; Other Eukaryotes - 0 (source: NCBI BLink).	3
ame-miR396-5	comp18692_c0_seq1			2
ame-miR396-5	comp21341_c0_seq4	AT2G44525.1	Protein of unknown function (DUF498/DUF598)	3
ame-miR396-5	comp22637_c0_seq5	AT1G31730.1	Adaptin family protein	3
ame-miR396-5	comp22637_c0_seq8	AT1G31730.1	Adaptin family protein	3
ame-miR396-5	comp9246_c0_seq1	AT2G03140.1	alpha/beta-Hydrolases superfamily protein	2.5
ame-miR396-6	comp13340_c0_seq1	AT3G61640.1	AGP20, AtAGP20 | arabinogalactan protein 20	3
ame-miR396-6	comp15407_c0_seq1	AT4G34110.1	PAB2, PABP2, ATPAB2 | poly(A) binding protein 2	3
ame-miR396-6	comp18302_c0_seq1	AT1G31130.1	unknown protein; FUNCTIONS IN: molecular_function unknown; INVOLVED IN: biological_process unknown; LOCATED IN: cellular_component unknown; EXPRESSED IN: 23 plant structures; EXPRESSED DURING: 13 growth stages; BEST Arabidopsis thaliana protein match is: unknown protein (TAIR:AT4G19950.1); Has 246 Blast hits to 244 proteins in 29 species: Archae - 2; Bacteria - 16; Metazoa - 0; Fungi - 0; Plants …	3
ame-miR396-6	comp18341_c0_seq1	AT1G73060.1	LPA3 | Low PSII Accumulation 3	3
ame-miR396-6	comp18692_c0_seq1			0.5
ame-miR396-6	comp194369_c0_seq1	AT5G66530.2	Galactose mutarotase-like superfamily protein	3
ame-miR396-6	comp20055_c0_seq3	AT2G25800.1	Protein of unknown function (DUF810)	2.5
ame-miR396-6	comp20260_c1_seq1	AT1G01110.2	IQD18 | IQ-domain 18	3
ame-miR396-6	comp21682_c0_seq11	AT1G73590.1	PIN1, ATPIN1 | Auxin efflux carrier family protein	3
ame-miR396-6	comp21682_c0_seq22	AT1G73590.1	PIN1, ATPIN1 | Auxin efflux carrier family protein	3
ame-miR396-6	comp22450_c0_seq1	AT3G10050.1	OMR1 | L-O-methylthreonine resistant 1	3
ame-miR396-6	comp22656_c0_seq1	AT5G06830.1	unknown protein; CONTAINS InterPro DOMAIN/s: Protein of unknown function DUF773 (InterPro:IPR008491); Has 365 Blast hits to 359 proteins in 109 species: Archae - 9; Bacteria - 13; Metazoa - 209; Fungi - 7; Plants - 47; Viruses - 0; Other Eukaryotes - 80 (source: NCBI BLink).	3
ame-miR396-6	comp28995_c0_seq1	AT1G06050.1	Protein of unknown function (DUF1336)	2.5
ame-miR396-6	comp3442_c0_seq1	AT2G23350.1	PAB4, PABP4 | poly(A) binding protein 4	3
ame-miR396-7	comp10240_c0_seq1	AT1G08610.1	Pentatricopeptide repeat (PPR) superfamily protein	3
ame-miR396-7	comp166191_c0_seq1			2.5
ame-miR396-7	comp17989_c0_seq1	AT1G71350.1	eukaryotic translation initiation factor SUI1 family protein	3
ame-miR396-7	comp18006_c0_seq1	AT4G27220.1	NB-ARC domain-containing disease resistance protein	3
ame-miR396-7	comp18352_c0_seq1	AT1G19100.1	Histidine kinase-, DNA gyrase B-, and HSP90-like ATPase family protein	3
ame-miR396-7	comp18692_c0_seq1			2.5
ame-miR396-7	comp19234_c0_seq2	AT1G66180.1	Eukaryotic aspartyl protease family protein	3
ame-miR396-7	comp36563_c0_seq1			2
ame-miR396-7	comp46469_c0_seq1	AT4G36880.1	CP1 | cysteine proteinase1	2.5
ame-miR396-7	comp46654_c0_seq1	AT2G22840.1	AtGRF1, GRF1 | growth-regulating factor 1	2.5
ame-miR396-7	comp5266_c0_seq1	AT5G43060.1	Granulin repeat cysteine protease family protein	2.5
ame-miR396-7	comp7281_c0_seq1	AT3G52910.1	AtGRF4, GRF4 | growth-regulating factor 4	2.5
ame-miR396-8	comp129447_c0_seq1	AT5G27270.1	EMB976 | Tetratricopeptide repeat (TPR)-like superfamily protein	3
ame-miR396-8	comp13888_c0_seq1	AT5G56760.1	ATSERAT1;1, SAT5, SAT-52, SERAT1;1 | serine acetyltransferase 1;1	3
ame-miR396-8	comp140146_c0_seq1	AT4G30700.1	Pentatricopeptide repeat (PPR) superfamily protein	3
ame-miR396-8	comp140855_c0_seq1	AT1G15980.1	NDF1, NDH48 | NDH-dependent cyclic electron flow 1	3
ame-miR396-8	comp140925_c0_seq1	AT1G31430.1	Pentatricopeptide repeat (PPR-like) superfamily protein	3
ame-miR396-8	comp166191_c0_seq1			2.5
ame-miR396-8	comp17136_c0_seq1	AT3G53690.1	RING/U-box superfamily protein	3
ame-miR396-8	comp17155_c0_seq1	AT3G24630.1	unknown protein; Has 5348 Blast hits to 3182 proteins in 353 species: Archae - 0; Bacteria - 481; Metazoa - 1959; Fungi - 405; Plants - 180; Viruses - 10; Other Eukaryotes - 2313 (source: NCBI BLink).	3
ame-miR396-8	comp17989_c0_seq1	AT1G71350.1	eukaryotic translation initiation factor SUI1 family protein	3
ame-miR396-8	comp18006_c0_seq1	AT4G27220.1	NB-ARC domain-containing disease resistance protein	2.5
ame-miR396-8	comp18352_c0_seq1	AT1G19100.1	Histidine kinase-, DNA gyrase B-, and HSP90-like ATPase family protein	2.5
ame-miR396-8	comp18692_c0_seq1			2
ame-miR396-8	comp188139_c0_seq1			3
ame-miR396-8	comp19917_c0_seq1	AT5G21160.1	LA RNA-binding protein	3
ame-miR396-8	comp20686_c0_seq1	AT3G05090.2	LRS1 | Transducin/WD40 repeat-like superfamily protein	3
ame-miR396-8	comp21877_c0_seq1			3
ame-miR396-8	comp21877_c0_seq2	AT3G26922.1	F-box/RNI-like superfamily protein	3
ame-miR396-8	comp36563_c0_seq1			1.5
ame-miR396-8	comp46469_c0_seq1	AT4G36880.1	CP1 | cysteine proteinase1	2
ame-miR396-8	comp46654_c0_seq1	AT2G22840.1	AtGRF1, GRF1 | growth-regulating factor 1	2
ame-miR396-8	comp5266_c0_seq1	AT5G43060.1	Granulin repeat cysteine protease family protein	2
ame-miR396-8	comp7281_c0_seq1	AT3G52910.1	AtGRF4, GRF4 | growth-regulating factor 4	2
ame-miR396-9	comp10240_c0_seq1	AT1G08610.1	Pentatricopeptide repeat (PPR) superfamily protein	3
ame-miR396-9	comp166191_c0_seq1			2.5
ame-miR396-9	comp17989_c0_seq1	AT1G71350.1	eukaryotic translation initiation factor SUI1 family protein	3
ame-miR396-9	comp18006_c0_seq1	AT4G27220.1	NB-ARC domain-containing disease resistance protein	3
ame-miR396-9	comp18352_c0_seq1	AT1G19100.1	Histidine kinase-, DNA gyrase B-, and HSP90-like ATPase family protein	3
ame-miR396-9	comp18692_c0_seq1			2.5
ame-miR396-9	comp19234_c0_seq2	AT1G66180.1	Eukaryotic aspartyl protease family protein	3
ame-miR396-9	comp36563_c0_seq1			2
ame-miR396-9	comp46469_c0_seq1	AT4G36880.1	CP1 | cysteine proteinase1	2.5
ame-miR396-9	comp46654_c0_seq1	AT2G22840.1	AtGRF1, GRF1 | growth-regulating factor 1	2.5
ame-miR396-9	comp5266_c0_seq1	AT5G43060.1	Granulin repeat cysteine protease family protein	2.5
ame-miR396-9	comp7281_c0_seq1	AT3G52910.1	AtGRF4, GRF4 | growth-regulating factor 4	2.5
ame-miR397-1	comp13680_c0_seq1	AT3G09650.1	HCF152, CRM3 | Tetratricopeptide repeat (TPR)-like superfamily protein	3
ame-miR397-1	comp343996_c0_seq1	AT3G14470.1	NB-ARC domain-containing disease resistance protein	3
ame-miR397-1	comp68896_c0_seq1	AT3G09220.1	LAC7 | laccase 7	1.5
ame-miR397-2	comp13680_c0_seq1	AT3G09650.1	HCF152, CRM3 | Tetratricopeptide repeat (TPR)-like superfamily protein	3
ame-miR397-2	comp343996_c0_seq1	AT3G14470.1	NB-ARC domain-containing disease resistance protein	3
ame-miR397-2	comp68896_c0_seq1	AT3G09220.1	LAC7 | laccase 7	1.5
ame-miR399-1	comp10443_c0_seq2	AT4G23160.1	CRK8 | cysteine-rich RLK (RECEPTOR-like protein kinase) 8	3
ame-miR399-1	comp1212_c0_seq1	AT3G54540.1	ATGCN4, GCN4 | general control non-repressible 4	3
ame-miR399-1	comp18090_c1_seq4	AT5G55850.3	NOI | RPM1-interacting protein 4 (RIN4) family protein	3
ame-miR399-1	comp18373_c0_seq1			2.5
ame-miR399-1	comp18668_c0_seq1	AT4G23160.1	CRK8 | cysteine-rich RLK (RECEPTOR-like protein kinase) 8	3
ame-miR399-1	comp22485_c1_seq1	ATMG00300.1	ORF145A | Gag-Pol-related retrotransposon family protein	3
ame-miR399-1	comp22611_c0_seq1	AT2G33770.1	UBC24, ATUBC24, PHO2 | phosphate 2	1
ame-miR399-2	comp10187_c0_seq1	AT1G14380.2	IQD28 | IQ-domain 28	3
ame-miR399-2	comp14689_c0_seq1	AT2G06520.1	PSBX | photosystem II subunit X	3
ame-miR399-2	comp20190_c0_seq1			3
ame-miR399-2	comp22611_c0_seq1	AT2G33770.1	UBC24, ATUBC24, PHO2 |UBIQUITIN-CONJUGATING ENZYME 24	1
ame-miR399-3	comp24922_c0_seq1	AT5G06460.1	ATUBA2, UBA 2 | ubiquitin activating enzyme 2	3
ame-miR399-4	comp14689_c0_seq1	AT2G06520.1	PSBX | photosystem II subunit X	2.5
ame-miR399-4	comp22611_c0_seq1	AT2G33770.1	UBC24, ATUBC24, PHO2 | phosphate 2	0.5
ame-miR399-4	comp24922_c0_seq1	AT5G06460.1	ATUBA2, UBA 2 | ubiquitin activating enzyme 2	3
ame-miR399-4	comp8356_c0_seq1	AT4G30190.2	HA2 | H(+)-ATPase 2	3
ame-miR399-4	comp9251_c0_seq3	AT1G08600.2	ATRX | P-loop containing nucleoside triphosphate hydrolases superfamily protein	3
ame-miR408-1	comp17723_c0_seq1	AT3G60270.1	Cupredoxin superfamily protein	3
ame-miR408-1	comp317_c0_seq1	AT5G55540.1	TRN1, LOP1 | tornado 1	3
ame-miR408-1	comp317_c0_seq2	AT5G55540.1	TRN1, LOP1 | tornado 1	3
ame-miR4415-1	comp3273_c0_seq1	AT5G21105.1	Plant L-ascorbate oxidase	1.5
ame-miR4415-1	comp19373_c0_seq1	AT3G58730.1	vacuolar ATP synthase subunit D (VATD) / V-ATPase D subunit / vacuolar proton pump D subunit (VATPD)	2.5
ame-miR4415-1	comp21768_c1_seq1	AT3G51550.1	FER | Malectin/receptor-like protein kinase family protein	3
ame-miR4415-1	comp7326_c0_seq1	AT3G09510.1	Ribonuclease H-like superfamily protein	3
ame-miR4415-2	comp20786_c0_seq1	AT5G21105.1	Plant L-ascorbate oxidase	1
ame-miR4415-2	comp8041_c0_seq1	AT4G31990.2	ASP5, AAT3, ATAAT1 | aspartate aminotransferase 5	2.5
ame-miR4415-2	comp18554_c0_seq1	AT4G31990.2	ASP5, AAT3, ATAAT1 | aspartate aminotransferase 5	2.5
ame-miR4415-2	comp4213_c0_seq1	AT1G65690.1	Late embryogenesis abundant (LEA) hydroxyproline-rich glycoprotein family	3
ame-miR4415-2	comp16903_c0_seq1	AT4G18910.1	NIP1;2, NLM2, ATNLM2 | NOD26-like intrinsic protein 1;2	2.5
ame-miR4415-2	comp19634_c0_seq6			2.5
ame-miR4415-2	comp18547_c0_seq1	AT5G11040.1	TRS120, AtTRS120 | TRS120	2.5
ame-miR4415-2	comp21805_c0_seq1	AT2G41710.1	Integrase-type DNA-binding superfamily protein	3
ame-miR4415-2	comp13474_c0_seq1			3
ame-miR4415-2	comp18134_c0_seq1	AT2G43235.1	unknown protein; FUNCTIONS IN: molecular_function unknown; INVOLVED IN: biological_process unknown; LOCATED IN: chloroplast; EXPRESSED IN: 22 plant structures; EXPRESSED DURING: 13 growth stages; Has 41 Blast hits to 41 proteins in 16 species: Archae - 0; Bacteria - 0; Metazoa - 0; Fungi - 0; Plants - 40; Viruses - 0; Other Eukaryotes - 1 (source: NCBI BLink).	3
ame-miR4415-2	comp313935_c0_seq1			3
ame-miR4415-2	comp19859_c0_seq1	AT2G18170.1	ATMPK7, MPK7 | MAP kinase 7	3
ame-miR4415-2	comp22197_c0_seq2	AT4G00755.2	F-box family protein	3
ame-miR4415-2	comp17819_c0_seq1	AT1G68570.1	Major facilitator superfamily protein	3
ame-miR4416-1	comp7786_c0_seq1			2.5
ame-miR477-1	comp1491_c0_seq1			3
ame-miR477-1	comp19191_c0_seq1	AT1G53300.1	TTL1 | tetratricopetide-repeat thioredoxin-like 1	2.5
ame-miR477-1	comp94244_c0_seq1	AT4G30790.1	INVOLVED IN: autophagy; EXPRESSED IN: 24 plant structures; EXPRESSED DURING: 15 growth stages; CONTAINS InterPro DOMAIN/s: Autophagy-related protein 17 (InterPro:IPR007240), Autophagy-related protein 11 (InterPro:IPR019460); Has 8793 Blast hits to 6268 proteins in 570 species: Archae - 89; Bacteria - 657; Metazoa - 4844; Fungi - 808; Plants - 441; Viruses - 15; Other Eukaryotes - 1939 (source: NC…	3
ame-miR482-1	comp14220_c0_seq1	AT5G17680.1	disease resistance protein (TIR-NBS-LRR class), putative	2.5
ame-miR482-1	comp86687_c0_seq1	AT5G17680.1	disease resistance protein (TIR-NBS-LRR class), putative	3
ame-miR482-2	comp141297_c0_seq1	AT1G63740.1	Disease resistance protein (TIR-NBS-LRR class) family	3
ame-miR482-2	comp19922_c1_seq1	AT2G38800.1	Plant calmodulin-binding protein-related	2
ame-miR482-2	comp20629_c1_seq1	AT4G10955.2	alpha/beta-Hydrolases superfamily protein	3
ame-miR482-2	comp21300_c0_seq1	AT3G58110.1	unknown protein; FUNCTIONS IN: molecular_function unknown; INVOLVED IN: biological_process unknown; LOCATED IN: cellular_component unknown; EXPRESSED IN: cultured cell; BEST Arabidopsis thaliana protein match is: unknown protein (TAIR:AT2G42370.1); Has 2534 Blast hits to 1905 proteins in 233 species: Archae - 11; Bacteria - 102; Metazoa - 890; Fungi - 241; Plants - 124; Viruses - 59; Other Eukary…	2.5
ame-miR482-2	comp22662_c0_seq7	AT3G28730.1	ATHMG, SSRP1, NFD, HMG | high mobility group	2
ame-miR482-2	comp2314_c0_seq1	AT3G28730.1	ATHMG, SSRP1, NFD, HMG | high mobility group	2
ame-miR482-2	comp26020_c0_seq1			2.5
ame-miR482-2	comp8254_c0_seq1			2.5
ame-miR482-3	comp141297_c0_seq1	AT1G63740.1	Disease resistance protein (TIR-NBS-LRR class) family	3
ame-miR482-3	comp19922_c1_seq1	AT2G38800.1	Plant calmodulin-binding protein-related	2
ame-miR482-3	comp20629_c1_seq1	AT4G10955.2	alpha/beta-Hydrolases superfamily protein	3
ame-miR482-3	comp20772_c0_seq1	AT2G18790.1	PHYB, HY3, OOP1 | phytochrome B	3
ame-miR482-3	comp21300_c0_seq1	AT3G58110.1	unknown protein; FUNCTIONS IN: molecular_function unknown; INVOLVED IN: biological_process unknown; LOCATED IN: cellular_component unknown; EXPRESSED IN: cultured cell; BEST Arabidopsis thaliana protein match is: unknown protein (TAIR:AT2G42370.1); Has 2534 Blast hits to 1905 proteins in 233 species: Archae - 11; Bacteria - 102; Metazoa - 890; Fungi - 241; Plants - 124; Viruses - 59; Other Eukary…	2.5
ame-miR482-3	comp22662_c0_seq12	AT3G28730.1	ATHMG, SSRP1, NFD, HMG | high mobility group	2
ame-miR482-3	comp2314_c0_seq1	AT3G28730.1	ATHMG, SSRP1, NFD, HMG | high mobility group	2
ame-miR482-3	comp26020_c0_seq1			2.5
ame-miR482-3	comp8254_c0_seq1			2.5
ame-miR5083-1	comp10644_c0_seq2			3
ame-miR5083-1	comp17616_c0_seq1	AT3G19340.1	Protein of unknown function (DUF3754)	3
ame-miR5083-1	comp19459_c0_seq1	AT5G50530.1	CBS / octicosapeptide/Phox/Bemp1 (PB1) domains-containing protein	3
ame-miR5083-1	comp21753_c0_seq3	AT3G05350.1	Metallopeptidase M24 family protein	3
ame-miR5083-1	comp93911_c0_seq1			3
ame-miR5083-1	comp96598_c0_seq1	AT3G49710.1	Pentatricopeptide repeat (PPR) superfamily protein	3
ame-miR530-1	comp10578_c0_seq1			2.5
ame-miR530-1	comp139581_c0_seq1			1.5
ame-miR530-1	comp17256_c0_seq1	AT2G42590.2	GRF9, GF14 MU | general regulatory factor 9	3
ame-miR530-1	comp20902_c0_seq1	AT5G63140.1	ATPAP29, PAP29 | purple acid phosphatase 29	3
ame-miR530-1	comp3191_c0_seq1	AT5G03170.1	FLA11, ATFLA11 | FASCICLIN-like arabinogalactan-protein 11	3
ame-miR530-1	comp6671_c0_seq1	AT1G03070.2	Bax inhibitor-1 family protein	2
ame-miR530-1	comp68738_c0_seq1	AT3G07010.1	Pectin lyase-like superfamily protein	3
ame-miR818-1	comp10069_c0_seq1	AT3G08600.1	Protein of unknown function (DUF1191)	3
ame-miR818-1	comp11014_c0_seq1	AT5G02120.1	OHP | one helix protein	3
ame-miR818-1	comp18394_c0_seq2	AT5G13690.1	CYL1, NAGLU | alpha-N-acetylglucosaminidase family / NAGLU family	3
ame-miR818-1	comp24735_c0_seq1	AT3G42170.1	BED zinc finger ;hAT family dimerisation domain	2.5
ame-miR818-1	comp74110_c0_seq1			3
ame-miR818-1	comp85786_c0_seq1			2.5
ame-miR828-1	comp165741_c0_seq1			2.5
ame-miR828-1	comp19977_c0_seq10	AT3G61860.1	ATRSP31, RSP31, At-RS31, RS31 | RNA-binding (RRM/RBD/RNP motifs) family protein	3
ame-miR828-1	comp20930_c0_seq1	AT1G26560.1	BGLU40 | beta glucosidase 40	3
ame-miR828-1	comp209448_c0_seq1	AT2G46680.2	ATHB-7, ATHB7, HB-7 | homeobox 7	3
ame-miR828-1	comp236_c0_seq1	AT1G70250.1	receptor serine/threonine kinase, putative	2.5
ame-miR858-1	comp109805_c0_seq1	AT2G03380.1	Pentatricopeptide repeat (PPR) superfamily protein	3
ame-miR858-1	comp17845_c0_seq1			3
ame-miR858-1	comp17845_c0_seq3			3
ame-miR858-1	comp17845_c0_seq5			3
ame-miR858-1	comp17845_c0_seq6			3
ame-miR858-1	comp50034_cO_seq1	AT3G61250.1	AtMYB17, MYB17 , myb domain protein 17	3
ame-miR858-1	comp47113_c0_seq1		MYB15, ATY19, ATMYB15 , myb domain protein 15
ame-miR858-1	comp3912_c0_seq1	AT1G03520.1	Core-2/I-branching beta-1,6-N-acetylglucosaminyltransferase family protein	3

## Sheet: Targets of non-conserved miRNAs
Table S7 Targets of the non-conserved miRNA in A. membranaceus
miRNA	Target transcript ID	Arabidopsis homologue	Description in TAIR10	Expectation
ame-miRN1	comp19750_c0_seq3	AT3G12110.1	ACT11 | actin-11	3
ame-miRN1	comp22297_c1_seq10	AT4G09980.1	EMB1691 | Methyltransferase MT-A70 family protein	2.5
ame-miRN2	comp295139_c0_seq1	AT1G15470.1	Transducin/WD40 repeat-like superfamily protein	3
ame-miRN2	comp98651_c0_seq1			3
ame-miRN4	comp108381_c0_seq1			3
ame-miRN4	comp121312_c0_seq1			2.5
ame-miRN4	comp123960_c0_seq1			3
ame-miRN4	comp13075_c0_seq1			2.5
ame-miRN4	comp142529_c0_seq1			3
ame-miRN4	comp14678_c0_seq1	AT1G15780.1	unknown protein; BEST Arabidopsis thaliana protein match is: unknown protein (TAIR:AT2G10440.1); Has 103701 Blast hits to 43153 proteins in 1828 species: Archae - 30; Bacteria - 7385; Metazoa - 38639; Fungi - 11531; Plants - 7727; Viruses - 307; Other Eukaryotes - 38082 (source: NCBI BLink).	2.5
ame-miRN4	comp14707_c0_seq1	AT5G53300.4	UBC10 | ubiquitin-conjugating enzyme 10	2
ame-miRN4	comp15661_c0_seq2	AT1G05090.1	dentin sialophosphoprotein-related	1.5
ame-miRN4	comp17717_c0_seq1	AT5G47830.1	unknown protein; Has 35333 Blast hits to 34131 proteins in 2444 species: Archae - 798; Bacteria - 22429; Metazoa - 974; Fungi - 991; Plants - 531; Viruses - 0; Other Eukaryotes - 9610 (source: NCBI BLink).	2.5
ame-miRN4	comp1831_c0_seq1			1.5
ame-miRN4	comp18768_c0_seq2			2
ame-miRN4	comp19699_c0_seq1	AT2G43820.1	GT, UGT74F2, ATSAGT1, SGT1, SAGT1 | UDP-glucosyltransferase 74F2	1
ame-miRN4	comp20498_c0_seq1			1.5
ame-miRN4	comp20508_c0_seq1	AT5G27380.1	GSH2, GSHB | glutathione synthetase 2	0.5
ame-miRN4	comp206410_c0_seq1			2
ame-miRN4	comp20647_c1_seq12	AT1G19180.1	JAZ1, TIFY10A | jasmonate-zim-domain protein 1	3
ame-miRN4	comp209463_c0_seq1			2.5
ame-miRN4	comp209566_c0_seq1			3
ame-miRN4	comp21502_c0_seq4	AT5G36210.1	alpha/beta-Hydrolases superfamily protein	2.5
ame-miRN4	comp217036_c0_seq1	AT5G15630.1	COBL4, IRX6 | COBRA-like extracellular glycosyl-phosphatidyl inositol-anchored protein family	2
ame-miRN4	comp21834_c0_seq1	AT5G12010.1	unknown protein; INVOLVED IN: response to salt stress; LOCATED IN: chloroplast, plasma membrane, membrane; EXPRESSED IN: 23 plant structures; EXPRESSED DURING: 13 growth stages; BEST Arabidopsis thaliana protein match is: unknown protein (TAIR:AT4G29780.1); Has 1807 Blast hits to 1807 proteins in 277 species: Archae - 0; Bacteria - 0; Metazoa - 736; Fungi - 347; Plants - 385; Viruses - 0; Other E…	3
ame-miRN4	comp22354_c0_seq7	AT4G01330.1	Protein kinase superfamily protein	3
ame-miRN4	comp286911_c0_seq1			3
ame-miRN4	comp30_c0_seq1	AT3G61380.1	Phosphatidylinositol N-acetyglucosaminlytransferase subunit P-related	3
ame-miRN4	comp3302_c0_seq1			3
ame-miRN4	comp9167_c0_seq1	AT3G25780.1	AOC3 | allene oxide cyclase 3	3
ame-miRN4	comp97442_c0_seq1			3
ame-miRN4	comp99541_c0_seq1			2.5
ame-miRN5	comp10489_c0_seq1			3
ame-miRN5	comp11818_c0_seq1	AT3G05760.1	C2H2 and C2HC zinc fingers superfamily protein	3
ame-miRN5	comp171380_c0_seq1			3
ame-miRN5	comp209877_c0_seq1			3
ame-miRN5	comp214803_c0_seq1			3
ame-miRN8	comp283155_c0_seq1_64366			2.5
ame-miRN8	comp168380_c0_seq1_56455			2
ame-miRN8	comp21259_c0_seq1_27521	AT3G23300.1	S-adenosyl-L-methionine-dependent methyltransferases superfamily protein	2
ame-miRN8	comp10764_c0_seq1_8781	AT5G06120.4	ARM repeat superfamily protein	3
ame-miRN8	comp86321_c0_seq1_47221	AT4G12560.2	CPR30 | F-box and associated interaction domains-containing protein	3
ame-miRN8	comp203639_c0_seq1_59283			3
ame-miRN8	comp21892_c0_seq4_30387	AT5G24670.1	Cytidine/deoxycytidylate deaminase family protein	3
ame-miRN8	comp1417_c0_seq1_974	AT2G04865.1	Aminotransferase-like, plant mobile domain family protein	3
ame-miRN9	comp11086_c0_seq2_9130			2
ame-miRN9	comp15012_c0_seq1_14230	AT1G56450.1	PBG1 | 20S proteasome beta subunit G1	3
ame-miRN9	comp6552_c0_seq1_4750	AT2G35940.3	BLH1 | BEL1-like homeodomain 1	3
ame-miRN9	comp6761_c0_seq1_4926			3
ame-miRN9	comp3898_c0_seq1_2566			2.5
ame-miRN9	comp12841_c0_seq1_11196			3
ame-miRN9	comp11504_c0_seq1_9572			2
ame-miRN9	comp294520_c0_seq1_65240			3
ame-miRN9	comp211463_c0_seq1_60250			3
ame-miRN9	comp10765_c0_seq1_8782	AT5G19530.1	ACL5 | S-adenosyl-L-methionine-dependent methyltransferases superfamily protein	3
ame-miRN9	comp68170_c0_seq1_45240	AT4G20940.1	Leucine-rich receptor-like protein kinase family protein	3
ame-miRN11	comp13007_c0_seq1	AT1G69490.1	NAP, ANAC029, ATNAP | NAC-like, activated by AP3/PI	2
ame-miRN11	comp21160_c0_seq4	AT1G80840.1	WRKY40, ATWRKY40 | WRKY DNA-binding protein 40	0.5
ame-miRN12	comp10022_c0_seq1			3
ame-miRN12	comp18729_c0_seq1			3
ame-miRN12	comp20988_c0_seq1	AT5G19180.1	ECR1 | E1 C-terminal related 1	3
ame-miRN12	comp210317_c0_seq1	AT5G14080.1	Tetratricopeptide repeat (TPR)-like superfamily protein	3
ame-miRN12	comp21313_c0_seq1	AT2G26080.1	AtGLDP2, GLDP2 | glycine decarboxylase P-protein 2	3
